# Supplementary material for: Dissecting Inflammatory Complications in Critically Injured Patients by Within-Patient Gene Expression Changes: A Longitudinal Clinical Genomics Study
Source: PLoS Med. 2011 Sep 13;8(9):e1001093. doi: 10.1371/journal.pmed.1001093 (PMC3172280; doi:10.1371/journal.pmed.1001093)
Supplement: Dataset S1 — Annotated scripts that reproduce the results in the paper. The scripts run the entire analysis in R statistical software (cran.r-project.org). See Text S2 for the details and http://genomine.org/trauma/ for instructions on obtaining the full dataset. (ZIP) [file pmed.1001093.s001.zip]

Archive with 66 entries (56 files):
- .DS_Store
- code/
- code/.DS_Store
- code/1_ocMOF/
- code/1_ocMOF/.DS_Store
- code/1_ocMOF/Getocmof.R
- code/1_ocMOF/heatplus.R
- code/1_ocMOF/README.rtf
- code/2_normalization/
- code/2_normalization/.DS_Store
- code/2_normalization/ComputeWPEC.R
- code/2_normalization/Consolidatebatches.R
- code/2_normalization/DChipnormalization.R
- code/2_normalization/gen.dChip.ini.R
- code/2_normalization/mtx_linfit.R
- code/2_normalization/README.rtf
- code/2_normalization/Splitdata.R
- code/3_analysis/
- code/3_analysis/.DS_Store
- code/3_analysis/Adjanalysis.R
- code/3_analysis/analysisfunctions.R
- code/3_analysis/README.rtf
- code/4_reprod_20cv/
- code/4_reprod_20cv/.DS_Store
- code/4_reprod_20cv/README.rtf
- code/4_reprod_20cv/Reproducibility.R
- code/4_reprod_20cv/reproducibility_getData.R
- code/5_genesets/
- code/5_genesets/.DS_Store
- code/5_genesets/Array_days.R
- code/5_genesets/Boxplot_WPEC.R
- code/5_genesets/Dominant_trajectory.R
- code/5_genesets/Endotoxin_analysis.R
- code/5_genesets/ModuleTop3663.R
- code/5_genesets/Probesets_genesets.R
- code/5_genesets/README.rtf
- code/5_genesets/slope_trajectory_count.R
- code/6_assessing_data/
- code/6_assessing_data/.DS_Store
- code/6_assessing_data/CleanClinVar.R
- code/6_assessing_data/ClinInfoTable.R
- code/6_assessing_data/CorMHC2WPEC.R
- code/6_assessing_data/DataQualArrayTime.R
- code/6_assessing_data/First12hour.R
- code/6_assessing_data/HeatmapAll.R
- code/6_assessing_data/HLA-DR.R
- code/6_assessing_data/PCAarrayClinVarMean.R
- code/6_assessing_data/PCAarrayClinVarWPEC.R
- code/6_assessing_data/pcaArrayClinVar_subroutine.R
- code/6_assessing_data/ReadClinVar.R
- code/6_assessing_data/README.rtf
- code/main.R
- code/README.rtf
- data/
- data/.DS_Store
- data/CEL/
- data/CEL/dChipDefault.ini
- data/CEL/HG-U133_Plus_2.cdf
- data/README.rtf
- documentation/
- documentation/.DS_Store
- documentation/Information.rtf
- documentation/README.rtf
- documentation/Workflow for normalizing microarray.pdf
- README.rtf
- runAnalysis.Rdata
