# Supplementary material for: Dissecting Inflammatory Complications in Critically Injured Patients by Within-Patient Gene Expression Changes: A Longitudinal Clinical Genomics Study
Source: PLoS Med. 2011 Sep 13;8(9):e1001093. doi: 10.1371/journal.pmed.1001093 (PMC3172280; doi:10.1371/journal.pmed.1001093)
Supplement: Dataset S1 — Annotated scripts that reproduce the results in the paper. The scripts run the entire analysis in R statistical software (cran.r-project.org). See Text S2 for the details and http://genomine.org/trauma/ for instructions on obtaining the full dataset. (ZIP) [file pmed.1001093.s001.zip › code/1_ocMOF/heatplus.R]

##============================================================##
##==Purpose: To generate heatmap of ocMOF for the paper     ==##
##==         (Modification of R package functions heatmap_2)==## 
##==Prepared by Chuen Seng Tan/John Storey/Keyur Desai      ==##
##==email: chuentan@princeton.edu/jstorey@princeton.edu     ==##
##==       kdesai@princeton.edu                             ==##
##============================================================##

heatmap_2 = function (x, Rowv, Colv, distfun = dist, hclustfun = hclust, 
                      add.expr, scale = c("row", "column", "none"), na.rm = TRUE, 
                      do.dendro=c(TRUE,TRUE), legend=0, legfrac=8, 
                      col=heat.colors(12), trim, ...) 
#
# Name: heatmap_2
# Desc: an extended version of the heatmap()-function in library(mva)
# Auth: ?heatmap for original authors
#       Modifications by Alexander.Ploner@meb.ki.se 271003 onwards
#
# Chng: 031120 AP added trim
#       040129 AP added na.rm to quantiles
#       060303 AP changed name 
#
{
    # scaling & clustering, unchanged
    scale <- match.arg(scale)
    if (length(di <- dim(x)) != 2 || !is.numeric(x)) 
        stop("`x' must be a numeric matrix")
    nr <- di[1]
    nc <- di[2]
    if (nr <= 1 || nc <= 1) 
        stop("`x' must have at least 2 rows and 2 columns")
    r.cex <- 0.2 + 1/log10(nr)
    c.cex <- 0.2 + 1/log10(nc)
    if (missing(Rowv)) 
        Rowv <- rowMeans(x, na.rm = na.rm)
    if (missing(Colv)) 
        Colv <- colMeans(x, na.rm = na.rm)
    if (!inherits(Rowv, "dendrogram")) {
        hcr <- hclustfun(distfun(x))
        ddr <- as.dendrogram(hcr)
        ddr <- reorder(ddr, Rowv)
    }
    else ddr <- Rowv
    if (!inherits(Colv, "dendrogram")) {
        hcc <- hclustfun(distfun(t(x)))
        ddc <- as.dendrogram(hcc)
        ddc <- reorder(ddc, Colv)
    }
    else ddc <- Colv
    rowInd <- order.dendrogram(ddr)
    colInd <- order.dendrogram(ddc)
    x <- x[rowInd, colInd]
    if (scale == "row") {
        x <- sweep(x, 1, rowMeans(x, na.rm = na.rm))
        sd <- apply(x, 1, sd, na.rm = na.rm)
        x <- sweep(x, 1, sd, "/")
    }
    else if (scale == "column") {
        x <- sweep(x, 2, colMeans(x, na.rm = na.rm))
        sd <- apply(x, 2, sd, na.rm = na.rm)
        x <- sweep(x, 2, sd, "/")
    }
    op <- par(no.readonly = TRUE)
    on.exit(par(op))
    # slightly dirty: trim of extremes to make the legend more reasonable
    if (!missing(trim)) {
        trim = min(trim[1], 1-trim[1])
        lo = quantile(x, trim, na.rm=na.rm) 
        hi = quantile(x, 1-trim, na.rm=na.rm)
        x[x<lo] = lo
        x[x>hi] = hi
    }
    # Modifications: set up the plot properly
    do.xaxis = !is.null(colnames(x))
    do.yaxis = !is.null(rownames(x))
    margin = rep(0, 4)
    margin[1] = if (do.xaxis) 5 else 0
    margin[4] = if (do.yaxis) 5 else 0
    # Choose layout according to dendrograms
    if (do.dendro[1] & do.dendro[2]) {
        ll = matrix(c(0, 3, 2, 1), 2, 2, byrow = TRUE)
        ll.width  = c(1,4)
        ll.height = c(1, 4)
    } else if (do.dendro[1]) {
        ll = matrix(c(2, 1), 1, 2, byrow = TRUE)
        ll.width  = c(1,4)
        ll.height = 4
    } else if (do.dendro[2]) {
        ll = matrix(c(2, 1), 2, 1, byrow = FALSE)
        ll.width  = 4
        ll.height = c(1,4)
    } else {
        # it's okay to plot nothing!
        ll = matrix(1, 1, 1)
        ll.width  = 1
        ll.height = 1
    }
    # add the legend at the required side
    if (legend %in% 1:4) {
        plotnum = max(ll) + 1
        nc = ncol(ll)
        nr = nrow(ll)
        if (legend == 1) {
            ll = rbind(ll, if (nc==1) plotnum else c(0,plotnum))
            ll.height = c(ll.height, sum(ll.height)/(legfrac-1))
            leg.hor =TRUE
        } else if (legend==2) {
            ll = cbind(if (nr==1) plotnum else c(0,plotnum), ll)
            ll.width = c(sum(ll.width)/(legfrac-1), ll.width)
            leg.hor = FALSE
        } else if (legend == 3) {
            ll = rbind(if (nc==1) plotnum else c(0,plotnum), ll)
            ll.height = c(sum(ll.height)/(legfrac-1), ll.height)
            leg.hor =TRUE            
        } else if (legend==4) {
            ll = cbind(ll, if (nr==1) plotnum else c(0,plotnum))
            ll.width = c(ll.width, sum(ll.width)/(legfrac-1))
            leg.hor =FALSE
        }
    }
    # now go
    layout(ll, width=ll.width, height=ll.height, respect=TRUE)            
    # the actual plot            
    par(mar=margin)
    image(1:ncol(x), 1:nrow(x), t(x), axes = FALSE, xlim = c(0.5, 
        ncol(x) + 0.5), ylim = c(0.5, nrow(x) + 0.5), xlab = "", 
        ylab = "", col=col, ...)
    # only do the axis if need be
    if (do.xaxis) {
        axis(1, 1:ncol(x), las = 2, line = -0.5, tick = 0, 
            labels = colnames(x), cex.axis = c.cex)
    }
    if (do.yaxis) {
        axis(4, 1:nrow(x), las = 2, line = -0.5, tick = 0, 
        labels = rownames(x), cex.axis = r.cex)
    }
    if (!missing(add.expr)) 
        eval(substitute(add.expr))
    if (do.dendro[1]) {
        mm = margin
        mm[2] = 3
        mm[4] = 0
        par(mar = mm)                
        plot(ddr, horiz = TRUE, axes = FALSE, yaxs = "i", leaflab = "none")
    }
    if (do.dendro[2]) {
        mm = margin
        mm[1] = 0
        mm[3] = 3
        par(mar = mm)            
        plot(ddc, axes = FALSE, xaxs = "i", leaflab = "none")
    }
    # do the legend, if required
    # FIXME: the vertical legends do not work, the axis appears always below
    if (legend %in% 1:4) {    
        dummy.x <- seq(min(x, na.rm=TRUE), max(x, na.rm=TRUE), length=length(col))
        dummy.z <- matrix(dummy.x,ncol=1)
        if (leg.hor) {
            par(mar=c(2, margin[2], 2, margin[4]))
            image(x=dummy.x, y=1, z=dummy.z, yaxt="n", col=col)
        } else {
            par(mar=c(margin[1], 2, margin[3], 2))            
            image(x=1, y=dummy.x, z=t(dummy.z), xaxt="n", col=col)
        }        
    }
    
    invisible(list(rowInd = rowInd, colInd = colInd))
}

heatmap_plus = function (x, addvar, covariate=NULL, picket.control=list(),
                         h, clus, cluscol, cluslabel=NULL, Rowv, Colv, 
                         reorder=c(TRUE, TRUE), distfun = dist, hclustfun = hclust, 
                         scale = c("row", "column", "none"), na.rm = TRUE, 
                         do.dendro=TRUE, col=heat.colors(12), trim, 
                         equalize=FALSE, ...) 
#
# Name: heatmap_plus
# Desc: a very much revised version of heatmap_2, which is 
#       a very much revised version of heatmap() in library(mva)
#       shows a dendrogram, the heatmap, barplots for binary covariates,
#       a dotplot for one intervalscaled varaible, plus color-coding for
#       a chosen cut through the dendrogram
# Auth: ?heatmap for original authors
#       Modifications by Alexander.Ploner@meb.ki.se 211203 onwards
#
# Chng: 221203 AP added more flexibility for layout (do.dendro etc.)
#       260104 AP added return value grp
#       040129 AP added na.rm to quantile, rank
#       060303 AP changed name
#
{
    # initial check up
    scale <- match.arg(scale)
    if (length(di <- dim(x)) != 2 || !is.numeric(x)) 
        stop("`x' must be a numeric matrix")
    nr <- di[1]
    nc <- di[2]
    if (nr <= 1 || nc <= 1) 
        stop("`x' must have at least 2 rows and 2 columns")
    r.cex <- 0.2 + 1/log10(nr)
    c.cex <- 0.2 + 1/log10(nc)
    if (!missing(h) & !missing(clus)) {
        warning("specified both h and clus - ignoring clus")
    }
    # clustering
    if (missing(Rowv)) 
        Rowv <- rowMeans(x, na.rm = na.rm)
    if (missing(Colv)) 
        Colv <- colMeans(x, na.rm = na.rm)
    if (!inherits(Rowv, "dendrogram")) {
        hcr <- hclustfun(distfun(x))
        ddr <- as.dendrogram(hcr)
        ddr <- reorder(ddr, Rowv)
    }
    else ddr <- Rowv
    if (!inherits(Colv, "dendrogram")) {
        hcc <- hclustfun(distfun(t(x)))
        ddc <- as.dendrogram(hcc)
        ddc <- reorder(ddc, Colv)
    }
    else ddc <- Colv
    if (reorder[1]) 
        rowInd <- order.dendrogram(ddr)
    else 
        rowInd = 1:nr
    if (reorder[2])         
        colInd <- order.dendrogram(ddc)
    else 
        colInd = 1:nc
    x <- x[rowInd, colInd]
    # Scaling for display
    if (scale == "row") {
        x <- sweep(x, 1, rowMeans(x, na.rm = na.rm))
        sd <- apply(x, 1, sd, na.rm = na.rm)
        x <- sweep(x, 1, sd, "/")
    }
    else if (scale == "column") {
        x <- sweep(x, 2, colMeans(x, na.rm = na.rm))
        sd <- apply(x, 2, sd, na.rm = na.rm)
        x <- sweep(x, 2, sd, "/")
    }
    #op <- par(no.readonly = TRUE)
    #on.exit(par(op))
    # slightly dirty: trim of extremes to make the legend more reasonable
    if (!missing(trim)) {
        trim = min(trim[1], 1-trim[1])
        lo = quantile(x, trim, na.rm=na.rm) 
        hi = quantile(x, 1-trim, na.rm=na.rm)
        x[x<lo] = lo
        x[x>hi] = hi
    }
    # slightly dirty too - should not be used together with trim
    if (equalize) {
        att = attributes(x)
        x = rank(x, na.last=if (na.rm) TRUE else NA)
        attributes(x) = att
    }
    # Set up the plot, what to do etc.
    do.xlabels = !is.null(colnames(x))        
    do.ylabels = !is.null(rownames(x))        
    if (missing(addvar)) {
        extraplot = 0
    } else if (is.null(covariate) | ncol(addvar)<2) {
        extraplot = 1
    } else {
        extraplot = 2
    }
    ll.width = c(1,6)
    ll = ll.height = NULL
    if (do.dendro) {
        ll = rbind(ll, c(0,1), c(0,2))
        ll.height = c(ll.height, 2, 5)
    } else {
        ll = rbind(ll, c(0,1))
        ll.height = c(ll.height, 7)
    }
    cnt = max(ll)
    if (extraplot==1) {
        ll = rbind(ll, c(0, cnt+1))
        ll.height = c(ll.height, 1)
    } else if (extraplot==2) {
        ll = rbind(ll, c(0, cnt+1), c(0, cnt+2))
        ll.height = c(ll.height, 1, 1)
    }
    # now go
    layout(ll, width=ll.width, height=ll.height, respect=TRUE)            
    # fill in from the top, starting with the dendrogram
    mm = c(0,1,3,2)
    par(mar = mm)            
    # our own, unter Schmerzen
    if (do.dendro) {
        grp = cutplot.dendrogram(ddc, h, cluscol=cluscol, axes = FALSE, xaxs = "i", leaflab = "none")
    } 
    # the actual plot            
    mm = c(1,1, if (do.xlabels) 3 else 0, 2)
    par(mar=mm)
    image(1:ncol(x), 1:nrow(x), t(x), axes = FALSE, xlim = c(0.5, 
        ncol(x) + 0.5), ylim = c(0.5, nrow(x) + 0.5), xlab = "", 
        ylab = "", col=col, ...)
    box()
    if (do.xlabels) {
        axis(3, 1:ncol(x), las = 2, line = -0.5, tick = 0, labels = colnames(x), cex.axis = c.cex)
    }
    if (do.ylabels) {
        axis(2, 1:nrow(x), las = 2, tick = FALSE, labels = rownames(x), cex.axis = c.cex)
    }
    ## the strip plot
    # if we cluster, we want to sort by cluster number!
    if (!missing(h)) {    
        grp = cutree(hcc, h=h)[colInd]
    } else if (!missing(clus)) {
        grp = clus[colInd]
    } else {
        grp = NULL
    }
    if (!missing(addvar)) {
        par(mar=c(0,1,0,2))        
        picketplot(addvar[colInd, , drop=FALSE], covariate=covariate, add=TRUE, control=picket.control, grp=grp, grpcol=cluscol, grplabel=cluslabel)
    }
    
        
    invisible(list(rowInd = rowInd, colInd = colInd, clus=grp))
}

cutplot.dendrogram = function(x, h, cluscol, leaflab= "none", horiz=FALSE, lwd=3, 
                              ...)
#
# Name: cutplot.dendrogram
# Desc: takes a dendrogram as described in library(mva), cuts it at level h,
#       and plots the dendrogram with the resulting subtrees in different 
#       colors
# Auth: obviously based on plot.dendrogram in library(mva)
#       modifications by Alexander.Ploner@meb.ki.se  211203
#
# Chng: 050204 AP 
#       changed environment(plot.hclust) to environment(as.dendrogram) to
#       make it work with R 1.8.1
#       250304 AP added RainbowPastel() to make it consistent with picketplot
#       030306 AP slightly more elegant access of plotNode
#
{
    if (missing(h)) {
        return(plot(x, leaflab=leaflab, ...))
    }
    
    # Not nice, but necessary
    pn  = stats:::plotNode
    
    opar = par()[c("col","lwd")]
    on.exit(par(opar))
    par(lwd=lwd)
   
    x = cut(x, h)
    plot(x[[1]], leaflab="none", horiz=horiz, ...)
    
    x = x[[2]]
    K = length(x)
    if (missing(cluscol)) {
       cluscol = RainbowPastel(K)
    }
    x1 = 1
    for (k in 1:K) {
        x2 = x1 + attr(x[[k]],"members")-1
        par(col=cluscol[k])
        pn(x1,x2, x[[k]], type="rectangular", center=FALSE, 
                 leaflab=leaflab, nodePar=NULL, edgePar=list(), horiz=horiz)
        x1 = x2 + 1
   }
   
    
}

picketplot = function (x, covariate=NULL, grp=NULL, grpcol, grplabel=NULL, 
                       add=FALSE, control=list()) 
#
# Name: picketplot (looks like a picket fence with holes, and sounds like the
#                   pocketplot in geostatistics)
# Desc: visualizes a pattern of 0/1/NAs by using bars, great for annotating a 
#       heatmap
# Auth: Alexander.Ploner@meb.ki.se  181203
#
# Chng: 221203 AP loess() with degree < 2
#       260104 AP 
#       - made loess() optional
#       - better use of space if no covariate
#       030304 AP
#       - added RainbowPastel() as default colors
#       - check grplabel before passing it to axis
#
{
    
    # deal with the setup
    cc = list(boxw=1, boxh=4, hbuff=0.1, vbuff=0.1, span=1/3, nacol=gray(0.85), 
              degree=1, cex.label=1.5)
    cc[names(control)] = control
    
    # if we do not add this, we have to set up the plot ourselves
    margin = par()$mar
    if (!add) {
        if (!is.null(covariate)) {
            layout(matrix(c(1,2), nc=1))
            mm = margin
            mm[1] = 0
            par(mar=mm)
        }
    }
    # we have leeway for exactly one covariate 
    x = as.matrix(x)    
    if (!is.null(covariate)) {
        if ((covariate < 1) | (covariate > ncol(x))) {
            stop("wrong index for covariate")
        }
        bindata = x[ , -covariate, drop=FALSE]
        covar   = x[ , covariate]
    } else {
        bindata = x
        covar =NULL
    }
    # here we could check for binary data 
        
    # we assume rows=cases, cols=variables
    k = ncol(bindata)    
    n = nrow(bindata)
    if (k > 0) {
        ww = n*(cc$boxw+2*cc$hbuff)
        hh = k*(cc$boxh+2*cc$vbuff)
        # the data matrix is read columnwise; the rectangles are 
        # plotted row-wise    
        x0 = rep(seq(cc$hbuff, by=cc$boxw+2*cc$hbuff, length=n),k)
        x1 = x0 + cc$boxw
        y0 = rep(seq(cc$vbuff, by=cc$boxh+2*cc$vbuff, length=k), rep(n,k))
        y1 = y0 + cc$boxh
        fill = ifelse(bindata==1, "black", "transparent")
        fill[is.na(fill)] = cc$nacol
        plot(c(0,ww), c(0, hh), type="n", ann=FALSE, xaxs="i", yaxs="i", xaxt="n", yaxt="n")
        # if we get a cluster variable, we have to set differently colored 
        # backgrounds; this assumes that the grp variable is sorted in the 
        # way it appears on the plot
        if (!is.null(grp)) {
            # this should take care of shit
            grp = as.integer(factor(grp, levels=unique(grp)))
            tt = table(grp)
            gg = length(tt)
            xx.grp = c(0,cumsum(tt/sum(tt))*ww)
            if (missing(grpcol)) {
                grpcol=RainbowPastel(gg)
            }
            for (i in 1:gg) {
                rect(xx.grp[i], 0, xx.grp[i+1], hh, col=grpcol[i], border="transparent")
            }
        }
       
        # now the real variables    
        rect(x0,y0,x1,y1, col=fill, border="transparent")
        box()
        # now do the annotations
        label = colnames(bindata)
        if (!is.null(label)) {
            yy = sort(unique((y0+y1)/2))
            axis(2, at=yy, label=label, las=TRUE, font=2, col=par("bg"), col.axis=par("fg"), tick=FALSE)
        }
    }
    # the extra plot
    if (!is.null(covar)) {
        if (!add) {
            mm = margin
            mm[3] = 0
            par(mar=mm)
        }
        plot(1:n, covar, ann=FALSE, xaxs="i", xlim=c(0.5, n+0.5), xaxt="n", yaxt="n", type="n")        
        # the same story for the background
        if (!is.null(grp)) {
            tt = table(grp)
            gg = length(tt)
            xx.grp = c(0.5,0.5+cumsum(tt/sum(tt))*n)
            uu = par("usr")
            for (i in 1:gg) {
                rect(xx.grp[i], uu[3], xx.grp[i+1], uu[4], col=grpcol[i], border="transparent")
            }
        }
        xx = 1:n
        points(xx, covar)
        if ((cc$degree>0) & (cc$span>0)){
            yy = predict(loess(covar~xx, span=cc$span, degree=cc$degree))
            lines(xx, yy)
        }
        axis(1, 1:n, labels=FALSE)
        axis(4)
        box()
        label = colnames(x)[covariate]
        if (!is.null(label)) {
            yy = mean(range(covar))
            axis(2, at=yy, label=label, las=TRUE, tick=FALSE, font=2)
        }
    }
    
    # if grplabels are given, we add another horizontal axis to the 
    # last plot (independent of whether it is binvar or contvar)
    if (!is.null(grp) & !is.null(grplabel)) {
        axis(1, xx.grp, label=FALSE, tcl=-1.5)
        mids = (xx.grp[1:gg] + xx.grp[2:(gg+1)])/2
        # Is the grplabel ok?
        labelnum = length(grplabel)
        if (labelnum < gg) {
            warning("more groups than labels (filling up with blanks)")
            grplabel = c(grplabel, rep(" ", gg-labelnum))
        } else if (gg < labelnum) {
            warning("more labels than groups (ignoring the extras)")
            grplabel = grplabel[1:gg]
        }
        # Go
        axis(1, mids, label=grplabel, font=2, cex.axis=cc$cex.label, tick=FALSE)
    }
            
}

RGBColVec = function (nrgcols=12)
{
# Name: RGBColVec
# Desc: construct a colorvector from red to green
# Auth: Alexander.Ploner@mep.ki.se      110303
# Note: this is an adaption of code found in rgcolors.func() of library(sma)
#
# TODO:
#
# Chng:
#

    k <- trunc(nrgcols/2)
    if (2*k == nrgcols) {   # the even case
        r <- c(rev(seq(0, 1, length = k)),rep(0, k))
        g <- c(rep(0, k),seq(0, 1, length = k))
        colvec <- rgb(r, g, rep(0, 2 * k))
    } else {                # the odd case
        r <- c(rev(seq(1/(2*k-1), 1, length = k)),rep(0, k+1))
        g <- c(rep(0, k+1),seq(1/(2*k-1), 1, length = k))
    colvec <- rgb(r, g, rep(0, 2 * k+1))
    }

    colvec
}

RainbowPastel =  function (n, blanche=200, ...)
#
# Name: RainbowPastel
# Desc: constructs a rainbow clolr vector, but more pastelly
# Auth: Alexander.Ploner@mep.ki.se      030304
#
# Chng:
#

{
    cv = rainbow(n, ...)
    rgbcv = col2rgb(cv)
    rgbcv = pmin(rgbcv+blanche, 255)
    rgb(rgbcv[1,], rgbcv[2,], rgbcv[3, ], maxColorValue=255)
}
