# Supplementary material for: Dissecting Inflammatory Complications in Critically Injured Patients by Within-Patient Gene Expression Changes: A Longitudinal Clinical Genomics Study
Source: PLoS Med. 2011 Sep 13;8(9):e1001093. doi: 10.1371/journal.pmed.1001093 (PMC3172280; doi:10.1371/journal.pmed.1001093)
Supplement: Dataset S1 — Annotated scripts that reproduce the results in the paper. The scripts run the entire analysis in R statistical software (cran.r-project.org). See Text S2 for the details and http://genomine.org/trauma/ for instructions on obtaining the full dataset. (ZIP) [file pmed.1001093.s001.zip › code/5_genesets/Array_days.R]

##====================================================================##
##==Purpose: To identify patients whose arrays were burnt on        ==##
##==  different days.                                               ==##
##==                                                                ==##
##==Input:                                                          ==##
##==  data/clinical_data/TRDB_TRAUMA-PT_DEMO_MICRO_SVRTY_RPT_200908 ==##
##==  24_105202.xls                                                 ==##
##==                                                                ==##
##==Output:                                                         ==##
##==  *data/Rdata/burnmDat.Rdata                                    ==##
##==  burnmDat, a data frame with columns corresponding to          ==##
##==  patient ids, microarray ids, batch/burnt ids and hours since  ==## 
##==  injury                                                        ==##
##==                                                                ==##
##==R library: gdata                                                ==##
##==                                                                ==##
##==Prepared by Chuen Seng Tan/John Storey/Keyur Desai              ==##
##==email: chuentan@princeton.edu/jstorey@princeton.edu             ==##
##==       kdesai@princeton.edu                                     ==##
##====================================================================##

##==Read in microarray data 
library(gdata)
mDat<-read.xls("data/clinical_data/TRDB_TRAUMA-PT_DEMO_MICRO_SVRTY_RPT_20090824_105202.xls")

##Those with bad RNA quality
mDat<-mDat[mDat[,"HOURS_SINCE_INJURY"]>=12 & mDat[,"HOURS_SINCE_INJURY"]<=250,]
mDat<-mDat[mDat[,"RNA_QUAL"]>1,]


burnmDat<-mDat[,c("PATIENT_ID","MICROARRAY_ID","BATCH_ID","HOURS_SINCE_INJURY")]
save(burnmDat,file="data/Rdata/burnmDat.Rdata")
