# Supplementary material for: Dissecting Inflammatory Complications in Critically Injured Patients by Within-Patient Gene Expression Changes: A Longitudinal Clinical Genomics Study
Source: PLoS Med. 2011 Sep 13;8(9):e1001093. doi: 10.1371/journal.pmed.1001093 (PMC3172280; doi:10.1371/journal.pmed.1001093)
Supplement: Dataset S1 — Annotated scripts that reproduce the results in the paper. The scripts run the entire analysis in R statistical software (cran.r-project.org). See Text S2 for the details and http://genomine.org/trauma/ for instructions on obtaining the full dataset. (ZIP) [file pmed.1001093.s001.zip › code/5_genesets/slope_trajectory_count.R]

##====================================================================##
##==Purpose: To get the boxplot of slopes, dominant trajectories and==##
##==         up/down counts.                                        ==##
##==                                                                ==##
##==Input:                                                          ==##
##==  *"data/Rdata/microarray/",type1,".Rdata"                      ==##
##==  gDat, a matrix with columns corresponding to patients and     ==##
##==  rows the probests. The entries are the related to gene        ==##
##==  expressions (i.e. slope/WPEC).                                ==##
##==  *data/Rdata/dat.cfr.Rdata                                     ==##
##==  dat.cfr, a data frame with columns corresponding to           ==## 
##==  patient_id, cluster (i.e. ocMOF),batch and sex.               ==##
##==  *"data/Rdata/",can.name,".Rdata"                              ==##
##==  gDatP, a data frame with columns corresponding to patient id  ==##
##==  (id), ocMOF (grp), hour since injury (time),                  ==##
##==  log2(gene expression+constant) (exp), probesets id (probeID). ==##
##==  *data/Rdata/burnmDat.Rdata                                    ==##
##==  burnmDat, a data frame with columns corresponding to          ==##
##==  patient ids, microarray ids, batch/burnt ids and hours since  ==## 
##==  injury                                                        ==##
##==  *Other parameters:                                            ==##
##==  -type.fig, e.g. "main" (if figure is in the main paper)       ==##
##==  -can.name, e.g. "MHC2" (if the gene set of interest is MHC2)  ==##
##==   (others: "P38", "TLR", "IL6", "TOP5")                        ==##
##==  -pIds, e.g. pIds.mhc2 (these are the probesets corresponding  ==##
##==              MHC2, which is taken from                         ==##
##==              data/Rdata/probesets.CanonicalPathway.Rdata       ==##
##==   (others: pIds.p38, pIds.tlr, pIds.il6, pIds.top5             ==##
##==  -y.lim, the range of gene expression trajectories             ==##
##==  -y.axis, the ramge of boxplot of WPEC                         ==##
##==  *data/Rdata/probesets.CanonicalPathway.Rdata                  ==##
##==  This needs to be loaded before running this code, see         ==##
##==  -Smooth trajectory of mhc2 and p38.R                          ==##
##==  -Boxplot of WPEC and smooth trajectory of gene sets.R         ==##
##==                                                                ==##
##==Output: Figures for paper: main and supplementary               ==##
##==                                                                ==##
##==Note:                                                           ==##           
##==  *Replace "HOURS_SINCE_INJURY" of patientID: 4501723 with      ==## 
##==  chip: t20874672 from 16.3 to 14.5, so as to be consistent     ==## 
##==  with the local database                                       ==##
##==                                                                ==##
##==Updated:                                                        ==##
##==  *Oct 12, 2010:                                                ==##
##==  1. Included the association between slope and ocMOF, and the  ==##
##==     association between predicted value and ocMOF<=3 vs        ==##
##==     ocMOF>3.                                                   ==##
##==                                                                ==##
##==Prepared by Chuen Seng Tan/John Storey/Keyur Desai              ==##
##==email: chuentan@princeton.edu/jstorey@princeton.edu/            ==##
##==       kdesai@princeton.edu                                     ==##
##====================================================================##

##===========================================##
##==Load the gene expression and ocMOF data==##
##===========================================##
##==The microarray data
load(file=paste("data/Rdata/microarray/",type1,".Rdata",sep=""))


##==Filter the microarray data
##Remove the individuals due to quality reasons and death status
gDat<-gDat[,!(as.numeric(colnames(gDat))%in%c(8028773,25993337,33426107))]

##==Order the patient_id according to microarray
##==Load the MOF score groupings
load(file=paste("data/Rdata/dat.cfr.Rdata"))
ref<-colnames(gDat)

mat<-dat.cfr[,"patient_id"]
id<-match(ref,mat)
cDat<-dat.cfr[id,]
if(!all(cDat[,"patient_id"]==ref)) stop("Something is wrong in matching dat.cfr and gDat")

##==========================================================##
##====Get the raw gene expression of the canonical pathway==##
#===========================================================##
##Get the expression of probes of interest, gDatP
load(file=paste("data/Rdata/",can.name,".Rdata",sep=""))

##====================================================================##
##==Include only probesets in pIds and patients used in the analysis==##
##====================================================================##
mDat<-gDatP[gDatP[,"probeID"]%in%pIds,]
mDat<-mDat[mDat[,1]%in%cDat[,1],]

##Remove individuals not in the analysis:
mDat<-mDat[mDat[,1]%in%ref,]
##Restrict to greater than 12 hours and less than 250 hours
mDat<-mDat[mDat[,3]>=12 & mDat[,3]<=250,]

##=================================================================##
##==Details of microarray being burnt on different days: burnmDat==##
##==Use to create weights for loess smoothing due to chips being ==##
##==burnt on different for the same individual                   ==##
##=================================================================##
load(file="data/Rdata/burnmDat.Rdata")
##Replace patientID: 4501723   chip: t20874672   from 16.3 to 14.5 to be consistent with our database
burnmDat[burnmDat[,"PATIENT_ID"]==4501723 & burnmDat[,"HOURS_SINCE_INJURY"]==16.3,"HOURS_SINCE_INJURY"]<-14.5

##Give weights on based on whether the micorarray was burn on same or different batches
burnmDat<-cbind(burnmDat,wt=rep(NA,nrow(burnmDat)))
for(i in unique(burnmDat[,"PATIENT_ID"])){
  valid<-which(burnmDat[,"PATIENT_ID"]==i)
  wt<-NULL
  if(length(unique(burnmDat[valid,"BATCH_ID"]))>1){
    for(burnID in as.character(unique(burnmDat[valid,"BATCH_ID"]))){
  	
      valid1<-which(as.character(burnmDat[valid,"BATCH_ID"])==burnID) 
      burnmDat[valid[valid1],"wt"]<-length(valid1)^3#/length(valid)
      wt<-c(wt,length(valid1)^3)
    
    }
    burnmDat[valid,"wt"]<-burnmDat[valid,"wt"]/sum(wt)
  }else{
    burnmDat[valid,"wt"]<-1
  }
}


##==========================================##
##==Merge the weights with microarray data==##
##==========================================##
tmp<-merge(mDat,burnmDat[,c("PATIENT_ID","HOURS_SINCE_INJURY","wt")],by.x=c(1,3),by.y=c(1,2))
t1<-tmp[,c("id","time","probeID")];t2<-mDat[,c("id","time","probeID")]  
if(!all(t1[order(t1[,1],t1[,2],t1[,3]),]==t2[order(t2[,1],t2[,2],t2[,3]),])) stop("Something wrong in merging")
  
mDat<-tmp[,c("id","grp","time","exp","probeID","wt")]
mDat<-mDat[order(mDat[,"id"],mDat[,"probeID"],mDat[,"time"]),]

#mDat<-mDat[!duplicated(mDat),]
if(length(unique(mDat[,1]))!=ncol(gDat)) stop("Duplication is happening")


##=====================================================##
##==Standardized and center the expression trajectory==##
##=====================================================##

for(i in unique(mDat[,1])){
  valid<-mDat[,1]%in%i
  sd1<-sd(mDat[valid,c(4)])

  for(j in pIds){
  	  valid1<-(mDat[,1]%in%i & mDat[,5]%in%j)
  	  mDat[valid1,c(4)]<-(mDat[valid1,c(4)]-mean(mDat[valid1,c(4)]))/sd1   	
  }
}


##===================================##
##==The labels and colors for ocMOF==##
##===================================##
##The ordering of the ocMOF according to paper ocMOF i (best outcome), ..., ocMOF 5 (worst outcome)
ocMOF.label<-c("i","ii","iii","iv","v")
ocMOF.col<-c(3:6,2)

##==================================##
##==The boxplots of slope vs ocMOF==##
##==================================##
if(type.fig=="main"){								  
  ##Get all the slopes of the genes of interest
  gDatSub<-gDat[rownames(gDat)%in%pIds,]
  if(!all(cDat[,1]==colnames(gDatSub)))  stop("Something wrong in col ordering of cDat and gDatSub")

  ##==Updated: Oct 12, 2010	
  ##The association between slope and ocMOF
  sink(file="log/information_paper.log",append=TRUE,split=TRUE)	
  print("====================================================")
  print(paste("The trend between slope and ocMOF for ",can.name,":",sep=""))
  print(cor.test(c(gDatSub),rep(cDat[,2],each=length(pIds)),method="spearman"))
  print("====================================================")
  sink(file=NULL)

  par(cex=1.5,cex.axis=1,cex.lab=1,cex.main=1,cex.sub=1)  
  #layout.show(nf)
  for(i in 1:5){
    par(mar=c(2,0,2,0))
    valid<-which(cDat[,2]==i)
    boxplot(c(gDatSub[,valid])*(250)~rep(cDat[valid,2],each=length(pIds)),boxwex=0.4,
            ylab="",xlab="",col=ocMOF.col[i],horizontal=FALSE,axes=FALSE,ylim=range(gDatSub)*(250),cex=(2/3)) 
    range(unlist(gDatSub))
    if(i==1) axis(2, at = y.axis, labels =y.axis, tick = TRUE,las=1)
    if(i==1) mtext("a",side=3,adj=0,font=2,cex=1.5)#mtext("A",side=3,adj=0,font=2,cex=1.5)
    if(i==1){ 
      mtext("WPEC: log-fold change",side=2,line=3.5,outer=FALSE,cex=1.5)
	  mtext("(per 250 hours)",side=2,line=2.5,outer=FALSE,cex=1.5)
    }
    mtext(paste("ocMOF",ocMOF.label[i]),side=1,line=1.5,outer=FALSE,cex=1.5)
    abline(h=0,lty=2,lwd=1)
    #box()
  }

}  

##=================================##
##==The loess fit of trajectories==##
##=================================## 
##Using time-point time-points>=12
time.all<-sort(unique(mDat[,3]))

##==Get the loess fit of each ocMOF subgroup
dat.pr.all<-NULL
x.lim<-range(mDat[,3])
ref.pt<-11
##==NOTE: the ocMOF order for mDat[,2] is not reversed (i.e. 1:bad outcome, 5:good outcome)
for(grp in 1:5){
   
  ##Individuals from group grp
  id<-unique(mDat[mDat[,2]==grp,1])

  ##Get the group''s average
  dat<-data.frame(exp=mDat[mDat[,1]%in%id  & mDat[,3]>=12,4],time=mDat[mDat[,1]%in%id  & mDat[,3]>=12,3]) 
  dat.lo <- loess(exp ~ time, dat,weights=mDat[mDat[,1]%in%id  & mDat[,3]>=12,6]^2,span=0.97)
  dat.pr<-predict(dat.lo, data.frame(time = time.all[time.all>=12]))
  dat.pr.all<-cbind(dat.pr.all,dat.pr)
    
}

##The range of the y-axis for the first 100 hours
zoom.reg<-NULL
for(grp in 1:5){
  zoom.reg<-range(zoom.reg,dat.pr.all[time.all<=100,grp]-dat.pr.all[ref.pt,grp],na.rm=TRUE)
}
time.reg<-range(time.all[time.all>=time.all[ref.pt] & time.all<=100])

##==Plot the loess fit/dominant trajectory of each ocMOF group from 12-250 hours
count<-1
no.pts<-NULL
for(grp in 1:5){  
  ##Individuals from group grp
  id<-unique(mDat[mDat[,2]==grp,1])
  ##Plot each individual''s gene trajectory profile  
  par(mar=c(3,0,2,1))	
#  par(mar=c(2,0,2,1),lwd=0.18)
  plot(0,ylim=y.lim,xlim=x.lim,xlab="",ylab="",axe=FALSE,type="n")
  if(grp==1){ #mtext("Standardized gene expression",side=2,line=4,outer=FALSE,cex=1)
    if(type.fig=="main"){
      mtext("Standardized gene expression",side=2,line=3.5,outer=FALSE,cex=1.5)
	  mtext("(common reference)",side=2,line=2.5,outer=FALSE,cex=1.5)
	}else{
      mtext("Standardized gene expression",side=2,line=2,outer=FALSE,cex=1.5)
	  mtext("(common reference)",side=2,line=1,outer=FALSE,cex=1.5)	
	}
  }
  
  for(i in id){
  	valid<-(mDat[,1]%in%i & mDat[,3]>=12)
	no.pts<-rbind(no.pts,c(i,sum(valid),grp))

  	for(j in pIds){
  	    valid1<-(mDat[,5]%in%j & mDat[,3]>=12)
        lines(mDat[valid & valid1,c(3)],mDat[valid & valid1,c(4)]-dat.pr.all[ref.pt,grp],col=ifelse(grp%in%c(1:3),gray(0.6),gray(0.4)),lty=1,lwd=0.18)#col=gray(0.8),lty=3,lwd=0.8)
#points(mDat[valid & valid1,c(3)],mDat[valid & valid1,c(4)]-dat.pr.all[ref.pt,grp],col=gray(0.8),pch=19,cex=0.35)


#      lines(mDat[valid & valid1,c(3)],mDat[valid & valid1,c(4)]-dat.pr.all[ref.pt,grp],col=ifelse(grp%in%c(1:3),gray(0.6),gray(0.4)),lty=1)#col=gray(0.8),lty=3,lwd=0.8)

  	}  	
  }
  ##Plot the group''s average
  valid<-time.all>=time.all[ref.pt]
  lines(time.all[valid],dat.pr.all[valid,grp]-dat.pr.all[ref.pt,grp],col=ocMOF.col[grp],lty=1,lwd=5)
  box()
  if(grp==1){
    if(type.fig=="main"){
	  label.tmp<-"b"#"B"
	}else{
	  label.tmp<-ifelse(can.name=="MHC2","a","d")#,"A","D")
	}     
    mtext(label.tmp,side=3,adj=0,font=2,cex=1.5)
  }
  axis(1, at = c(50,100,150,200), labels = c(50,100,150,200), tick = TRUE,las=1,cex.axis=1,lwd=0,lwd.ticks=1);
  if(grp==3) mtext("Hours since injury",side=1,line=2,cex=1.5)
	
  rect(time.reg[1], zoom.reg[1],time.reg[2], zoom.reg[2],col=NA,border = 1, lty=2, lwd=2)
  count<-count+1

}

##==Plot the loess fit/dominant trajectory of each ocMOF group from 12-100 hours
par(mar=c(2,0,3,1))  
max.time<-100
plot(0,ylim=zoom.reg,xlim=c(x.lim[1],max.time),main="",xlab="",ylab="",type="n",axes=FALSE)
rect(40, y.lim[1]-10,80, y.lim[2]+10,col=gray(0.9),border = NA)
for(grp in 1:5){
  valid<-which(time.all>=time.all[ref.pt])
  lines(time.all[valid],dat.pr.all[valid,grp]-dat.pr.all[valid[1],grp],col=ocMOF.col[grp],lwd=5)
}
mtext("Hours since injury",side=1,line=2,cex=1.5)  
mtext("Standardized gene expression",side=2,line=2,outer=FALSE,cex=1.5)
mtext("(common reference)",side=2,line=1,outer=FALSE,cex=1.5)
axis(1, at = c(25,50,75,100), labels = c(25,50,75,100), tick = TRUE,las=1,cex.axis=1,lwd=0,lwd.ticks=1);
box(lty=2,lwd=2)

if(type.fig=="main"){
  label.tmp<-"c"#"C"
}else{
  label.tmp<-ifelse(can.name=="MHC2","b","e")#,"B","E")
}
mtext(label.tmp,side=3,adj=0,font=2,cex=1.5)


##==================================================================================##
##==Computing the difference in gene expression on the second and third time point==##
##==================================================================================##
  
gDatP<-gDatP[order(gDatP[,"id"],gDatP[,"probeID"],gDatP[,"time"]),]
genelist<-unique(gDatP[,5])
  
##Initializing the first gene
g<-genelist[1]
valid<-gDatP[,5]%in%g
  
sdat<-tapply(gDatP[valid,"exp"],as.factor(gDatP[valid,1]),
                              function(x){
                              	tmp<-NULL
                               	if(length(x)>=3){
                                	tmp<-c(tmp,x[3]-x[2])
                               	}
                               	n<-(1-length(tmp))
                               	return(c(tmp,rep(NA,n)))
                               	})
sdat<-data.frame(id=names(sdat),g=sdat,stringsAsFactors=FALSE)
colnames(sdat)[2]<-g
gDatDiff<-sdat

##Compute the other genes
for(g in genelist[-1]){                  
  valid<-gDatP[,5]%in%g
  sdat<-tapply(gDatP[valid,"exp"],as.factor(gDatP[valid,1]),
                                function(x){
                                	tmp<-NULL
                                	if(length(x)>=3){
                                	tmp<-c(tmp,x[3]-x[2])
                                	}
                                	n<-(1-length(tmp))
                                	return(c(tmp,rep(NA,n)))
                                	})
 
  sdat<-data.frame(id=names(sdat),g=sdat,stringsAsFactors=FALSE)
  colnames(sdat)[2]<-g
  	
  gDatDiff<-merge(gDatDiff,sdat,by=1,all=T)                  
}


##=====================================================================##
##==Computing the time difference on the second and third time points==##
##=====================================================================##

sdat1<-do.call("rbind",tapply(gDatP[-1,"time"],as.factor(gDatP[-1,1]),
                              function(x){
                               	x<-sort(unique(x))
                               	x<-x[!is.na(x)]
                               	tmp<-NULL
                               	if(length(x)>=2){
                                	tmp<-c(tmp,x[1],x[2]-x[1])
                               	}
                               	if(length(x)>=3){ 
                                	tmp<-c(tmp,x[2],x[3]-x[2])
                               	} 
                               	if(length(x)>=4){ 
                                	tmp<-c(tmp,x[3],x[4]-x[3])
                               	}
                               	n<-(6-length(tmp))
                               	return(c(tmp,rep(NA,n)))
                               	}))


##THe time and gene expression differ in the number of patients because two patients had only 1 microarray reading
if(all(gDatDiff[,1]!=rownames(sdat1))){
	id<-match(gDatDiff[,1],rownames(sdat1))
	if(!all(rownames(sdat1)[id]==gDatDiff[,1])) stop("Error in matching")
	sdat1<-sdat1[id,]
}
sdat1<-sdat1[(rownames(sdat1)%in%gDatDiff[,1]),]
if(!all(gDatDiff[,1]%in%rownames(sdat1))) stop("Things are not matching up")

##================================================##
##==Order the patient_id according to microarray==##
##================================================##
ref<-colnames(gDat)

mat<-gDatDiff[,1]
id<-match(ref,mat)
gDat1<-gDatDiff[id,]
if(!all(gDat1[,1]==ref)) stop("Error in matching")

mat<-rownames(sdat1)
id<-match(ref,mat)
sdat1<-sdat1[id,]
all(rownames(sdat1)==ref)

##Now get the slopes for gDat1
gDat1[,-1]<-gDat1[,-1]/sdat1[,4]


##Using probesets by pIds
id<-which(colnames(gDat1)%in%pIds)
reg<-apply(gDat1[,id],1,function(x) sum(x>0))
if(!all(cDat[,1]==gDat1[,1])) stop("There is something wrong in the matching between cDat & gDat1")

if(length(pIds)!=length(id))  stop("there is something wrong with the pIds and the number of probesets use to compute the up and down regulation")

##==Updated: Oct 12, 2010	
##Association between predicted value and ocMOF<=3 vs ocMOF>3.
sink(file="log/information_paper.log",append=TRUE,split=TRUE)	
print("====================================================")
print(paste("The up/dowm of ocMOFi-iii vs iv-v for ",can.name,":",sep=""))
print(kruskal.test(c(reg),ifelse(cDat[,"cluster"]<=3,0,1)))
print("====================================================")
sink(file=NULL)


par(mar=c(2,0,3,1))
boxplot(reg~cDat[,"cluster"],ylab="",xlab="",col=ocMOF.col,horizontal=FALSE,
		boxwex=0.6,yaxt="n",type="n",names=NA,cex=(2/3),xaxt="n")
rect(0, min(reg)-1,7, max(reg)+1,col=gray(0.9),border = NA)
par(new=TRUE)
out<-boxplot(reg~cDat[,"cluster"],ylab="",xlab="",horizontal=FALSE,
             boxwex=0.6,yaxt="n",col=ocMOF.col,names=NA,cex=(2/3))#,medcol="brown")
axis(2, at = c(0,5,10,15), labels = c(0,5,10,15), tick = TRUE,las=1,cex.axis=1,lwd=0,lwd.ticks=1)
axis(1, at = c(1:5), labels = ocMOF.label, tick = TRUE,las=1,cex.axis=1,lwd=0,lwd.ticks=1)

mtext("ocMOF",side=1,line=2,cex=1.5)  
mtext("Number of up-regulated",side=2,line=3,outer=FALSE,cex=1.5)
mtext("probesets",side=2,line=2,outer=FALSE,cex=1.5)
if(type.fig=="main"){
  label.tmp<-"d"#"D"
}else{
  label.tmp<-ifelse(can.name=="MHC2","c","f")#,"C","F")
}
mtext(label.tmp,side=3,adj=0,font=2,cex=1.5)
