# Supplementary material for: Dissecting Inflammatory Complications in Critically Injured Patients by Within-Patient Gene Expression Changes: A Longitudinal Clinical Genomics Study
Source: PLoS Med. 2011 Sep 13;8(9):e1001093. doi: 10.1371/journal.pmed.1001093 (PMC3172280; doi:10.1371/journal.pmed.1001093)
Supplement: Dataset S1 — Annotated scripts that reproduce the results in the paper. The scripts run the entire analysis in R statistical software (cran.r-project.org). See Text S2 for the details and http://genomine.org/trauma/ for instructions on obtaining the full dataset. (ZIP) [file pmed.1001093.s001.zip › code/6_assessing_data/PCAarrayClinVarWPEC.R]

##====================================================================##
##==Purpose: Regresses the clinical variables onto the principal    ==##
##==         components of WPEC                                     ==##
##==                                                                ==##
##==Input:                                                          ==##
##==  "data/Rdata/microarray/",type1,".Rdata"                       ==##
##==                                                                ==##
##==Sub-routines:                                                   ==##
##==  code/6_assessing_data/pcaArrayClinVar_subroutine.R            ==##
##==                                                                ==##
##==Figures for paper:                                              ==##
##==  *The percentage of variation explained                        ==##
##==  plots/forpaper/Supplementary_Figure7a_PCA_WPEC.pdf            ==##
##==                                                                ==##
##==Output:                                                         ==##
##==  *"data/Rdata/PCAarrayClinVar_",type1,"PCAcentered",no.comp,   ==##
##==  ".Rdata"                                                      ==##
##==  info, a data frame with columns corresponding to p-values,    ==##
##==  q-values, percentage of non-missingness and R2, for           ==##
##==  categorical-like variables it is the McFadden''s pseudo R2.   ==##
##==  The rows corresponding to the clinical variables.             ==##
##==  Provide information for Supplementary Table 1.                ==##
##==  *log/information_paper.log                                    ==##
##==  Information provided in the paper                             ==##
##==                                                                ==##
##==Prepared by Chuen Seng Tan/John Storey/Keyur Desai              ==##
##==email: chuentan@princeton.edu/jstorey@princeton.edu/            ==##
##==       kdesai@princeton.edu                                     ==##
##====================================================================##


##==Assessing the variation in WPEC (i.e. slope matrix)
txt.info<-"microarrayID250.168.batch"
min_hours<-12
max_hours<-250
type1<-paste(txt.info," Slope (",min_hours,"-",max_hours,")",sep="")
##Get the microarray data
load(file=paste("data/Rdata/microarray/",type1,".Rdata",sep=""))

##Filter the microarray data
##Remove the individuals due to quality reasons and death status
gDat<-gDat[,!(as.numeric(colnames(gDat))%in%c(8028773,25993337,33426107))]

##Centered
svd.obj<-svd(gDat-rowMeans(gDat))

##Plot the scree plot
pdf(paste("plots/forpaper/Supplementary_Figure7a_PCA_WPEC.pdf",sep=""))
plot(svd.obj$d^2/sum(svd.obj$d^2),
xlab="Principal component index",
ylab="Proportion of variation explained")
dev.off()

##The number of components determined by scree plot
no.comp<-8
##Regress the clinical variables on the principal components:
source("code/6_assessing_data/pcaArrayClinVar_subroutine.R",local=TRUE)
save(info,file=paste("data/Rdata/PCAarrayClinVar_",type1,"PCAcentered",no.comp,".Rdata",sep=""))

##Print out information reported in the paper
##This not the first time sink is used (i.e. it is at "code/ocMOF/Getocmof.R",)
sink(file="log/information_paper.log",append=TRUE,split=TRUE)
print("======================================================")
print("Information for supplementary material on PCA for WPEC")
print(paste("The total number of clinical variables:\n"))
print(ncol(clinDat)-1)
print(paste("The % of variation explained by ",no.comp," components with WPEC:\n"))
print(round((cumsum(svd.obj$d^2)/sum(svd.obj$d^2))[no.comp]*100))
print("The top 10 clinical variables")
print(info[1:10,])
print("The ranking of batch and trauma center")
print(info[info[,1]%in%c("batch","SITE_ACRONYM","ocMOF"),])
print("======================================================")
sink(file=NULL)

pdf(file=paste("data/Rdata/PCAarrayClinVar_",type1,"PCAcentered.pdf",sep=""))
hist(p.valc,main=no.comp)
dev.off()
