# Supplementary material for: Dissecting Inflammatory Complications in Critically Injured Patients by Within-Patient Gene Expression Changes: A Longitudinal Clinical Genomics Study
Source: PLoS Med. 2011 Sep 13;8(9):e1001093. doi: 10.1371/journal.pmed.1001093 (PMC3172280; doi:10.1371/journal.pmed.1001093)
Supplement: Dataset S1 — Annotated scripts that reproduce the results in the paper. The scripts run the entire analysis in R statistical software (cran.r-project.org). See Text S2 for the details and http://genomine.org/trauma/ for instructions on obtaining the full dataset. (ZIP) [file pmed.1001093.s001.zip › data/CEL/dChipDefault.ini]

CDF_FILE=C:\Users\chuentan\Desktop\CEL\HG-U133_Plus_2.cdf
READ_DAT=0
READ_CEL=1
READ_DCP=0
DATA_PATH=C:\Users\chuentan\Desktop\CEL\Batch4-arrayID-t.txt
WORKING_DIR=C:\Users\chuentan\Desktop\CEL\DCHIP
GOSURFER_DIR=C:\Users\chuentan\Desktop\CEL\DCHIP
USE_UNNORM=1
MAS5_SIGNAL=0
OPTION_PAGE=0
SAMPLE_INFO_FILE=
GENE_NAME_FILE=
GENOME_INFO_FILE=
REF_GENE_FILE=
CYTOBAND_FILE=
MASK_FILE=
DETECT_SINGLE_OUTLIER=1
NORM_SMOOTH_METHOD=0
PROBE_SEQ_FILE=
BACKGROUND_METHOD=0
NO_REP_ARRAY_OUTLIER=0
ALTERNATE_TWO_VIEW=0
WHICH_ONLINE_DATABASE=0
DIRECT_GO_ONLINE_DATABASE=0
MODEL_METHOD=0
DIST_MEASURE=0
LINKAGE_METHOD=0
OUTLIER_IN_RANGE=1
USE_CV_FILTER=1
CV_LOWER=0.5
CV_UPPER=1000
USE_CALL_FILTER=1
FILTER_PRESENCE=20
USE_EXPR_FILTER=0
EXPR_FILTER_VALUE=20
EXPR_FILTER_PCT=50
USE_REP_FILTER=0
REP_FILTER_LOW=0
REP_FILTER_HIGH=0.5
FILTER_INPUT_LIST=
FILTER_INPUT_USE=1
FILTER_OUTPUT_LIST=
ANOVA_FACTOR=
ANOVA_PVALUE=0.05
CLUSTER_GENE=1
CLUSTER_SAMPLE=0
ARRAY_LIST_FILE=
USE_STD_SEP=1
STANDARDIZE_COL=0
EXTERNAL_DATA_FILE=
MBEI_MEMORY=500
SHOW_PROFILE=0
ADD_NEW_COLOR=1
STANDARDIZE_ROW=1
GREEN_RED=0
DISPLAY_RANGE=3
SAMPLE_NAME_VISIBLE=1
SIG_SAMPLE_PVALUE=0.01
SIG_GENE_PVALUE=0.001
STORE_DISTANCE=1
CLUSTER_SHOW_PROBE_SET=0
GENE_LIST_FILE=
ALLOW_MISSING=0
HAS_STD=0
HAS_BOTH=0
SKIP_ROW_END=1
EXPORT_FILE_FORMAT=0
NAME_LAST=0
EXPRESSION_INCLUDE_HEADER=0
SHOW_PROBE_TOGETHER=0
ALLOW_TXT_HAS_UNKNOWN=0
CHECK_TIME_TAG=1
OMIT_AFFY=1
DCP_IN_WORKING=0
MEDIAN_SMOOTH_WINDOW=5
PATHWAY_CORR=0.9
SHOW_OUTLIER=1
NORM_BASE_ARRAY=
GENE_ORDERING=0
LOAD_PROBE_DATA=1
CUR_CHRO_COL=0
DFCI_BPMAP=0
LOG_RATIO_DATA=0
DRAW_ALL_CURVE=0
CHRO_REGION_EXTENSION=1
LOG_TRANSFORM=0
COMPARE_COMPARISON_FILE=
NORM_METHOD=0
COMPARE_OUTPUT_ALL=0
PERMUTE_SAMPLE=0
PERMUTE_NUMBER=50
PIXEL_WD=8
PIXEL_HT_=4
PIXEL_HT2=4
PIXEL_KB=10
DENDRO_WD=150
DENDRO_HT=80
CUR_ARRAY=0
CUR_UNIT=-1
CEL_PIXEL_SIZE=1
PIC_WD=900
PIC_HT=900
FUNC_BAR_WD=0
LDA_FILE=
CURVE_FILE=
PSI_FILE_NAME=
PSI_MODE=0
MASK_REDUNDANT=0
INSERT_FILE=0
HIGHLIGHT_REGION=0
CONSIDER_ERROR=1
CHRO_PVALUE=0.001
LOG_BASE=2
OUTLINE_GENE_STRETCH=1
INFERRED_COPY_FILE=
CHRO_CUR_CHRO=0
CHRO_METHOD=0
CHRO_DATA=0
LINKAGE_INHERITANCE=0
LINKAGE_SIMULATE=0
INHERIT_REDUCTION=0
LINKAGE_PHENOCOPY=0.01
CHRO_USE_MIN_MAX=0
LINKAGE_PENETRANCE=0.99
PROPORTIONAL_DIST=0
VIEW_ALL_CHROMOSOME=0
CHRO_REGION_FILE=
CHRO_MERGE_GROUP_NAME=0
AFFY_ANNOT_FILE=
GENE_ONTOLOGY_FILE=
FILTER_VAR_METHOD=0
SHOW_FIRST_LETTER=1
LEFT_VIEW_SIZE=150
ALLELE_FREQ_TYPE=4
PEDIGREE_FILE=
GOSURFER_INFO_FILE=
TIGHTCLUST_DIR=
LINKAGE_DISEASE_FREQ=0.001
AVERAGE_HET_RATE=0.27
SNP_ERROR_RATE=0.01
PIXEL_HT_PROP=2
NORMAL_GENOTYPE_FILE=
NUM_PRE_SNP=5
HMM_LENGTH=10000
SEPARATE_AB_SIGNAL=0
VIEW_NORM_PLOT=1
MERLIN_DIR=
CALL_MERLIN=0
INFER_CALL_THRESHOLD=0.5
CHRO_TRIMMED_PCT=0
TXT_FILE_SUFFIX=.txt
SKIP_NONINFORMATIVE=1
INFER_STEP=1
PM_ONLY_ARRAY=0
INFER_COPY_METHOD=1
USE_PAIRED_NORMAL=0
PATHWAY_FILE=
HAPLOTYPE_THRESHOLD=10
INFER_MCP=0
INFER_NONINFORMATIVE=1
NORM_PROBESET_FILE=
PERFORM_NORM=1
CHRO_REGION_METHOD=0
SUB_ARRAY_CDF=
ARRAY_TYPE=0
SKIP_COL_END=1
MAKE_COMPARE_PLOT=0
CHECK_ARRAY_TYPE=1
SIGNAL_DF=40
FIXED_HMM_SD=0
SCALE_COPY_MODE=0
CHRO_SCORE_METHOD=0
SCORE_SKIP_UNIT=1
CHRO_SCORE_COVAR=
CHRO_CURVE_OPTION_V2=-2.000 2.000 0.000 -2.000 2.000 0.000 2.00 |0.000 1.000 0.500 0.000 1.000 0.500 2.00 |0.000 4.000 2.000 0.000 0.500 0.250 5.00 |-2.000 2.000 0.000 -2.000 2.000 0.000 2.00 |-2.000 3.000 2.000 -2.000 3.000 2.000 2.00 |0.000 2.000 1.000 0.000 2.000 1.000 2.00 |
COMPUTE_MBEI=1
PERFORM_PCA=0
CHRO_CURVE_SAMPLE=0
ANOVA_USE_FACTOR=0
ANOVA_OUTPUT_FILE=
CLASSIFY_DO_CV=0
REGION_CORR_PLOT=0
CV_GENELIST_METHOD=0
CLASS_PRIOR=-1
LD_THRSHOLD=0
CHRO_RESULT_FILE_USE=0
UPD_COPY_RANGE=1.7
EXPORT_SNP_DATA_TYPE=0
EXPORT_SNP_DATA_FILE=
DISPLAY_INFER=1
COMPARE_AUTO_LOAD=1
UPD_COPY_RANGE2=2.3
JUMP_TO_PRESENT=0
USE_SHORT_THETA=0
