# Supplementary material for: Dissecting Inflammatory Complications in Critically Injured Patients by Within-Patient Gene Expression Changes: A Longitudinal Clinical Genomics Study
Source: PLoS Med. 2011 Sep 13;8(9):e1001093. doi: 10.1371/journal.pmed.1001093 (PMC3172280; doi:10.1371/journal.pmed.1001093)
Supplement: Table S3 — Ranking of the 54,675 probesets according to the significance analysis of WPEC associations with 28-d trauma outcome. (XLS) [file pmed.1001093.s029.xls]

## Sheet: Supplementary_Table3_55kprobese
Probeset.ID	P.value	Q.value	avgwpec.ocMOF1 (over 12-250 hrs)	avgwpec.ocMOF2 (over 12-250 hrs)	avgwpec.ocMOF3 (over 12-250 hrs)	avgwpec.ocMOF4 (over 12-250 hrs)	avgwpec.ocMOF5 (over 12-250 hrs)
238461_at	0	0	-1.18195	-1.04396	-0.519682	0.18901	0.326764
225939_at	0	0	-0.794675	-0.523529	-0.199953	0.133049	-0.191139
222464_s_at	0	0	-0.358552	-0.284743	0.0063784	0.22239	0.0268588
220924_s_at	0	0	-0.450111	-0.331078	0.0407972	0.502626	0.190073
225941_at	0	0	-0.766169	-0.600071	-0.197471	0.120653	-0.0163268
237563_s_at	0	0	-1.28681	-1.14615	-0.483212	0.186276	-0.266931
242230_at	0	0	-0.841438	-0.663969	-0.125928	0.399181	-0.325664
216331_at	0	0	-1.0627	-0.308149	0.660957	1.58523	2.40445
201222_s_at	0	0	-0.327386	-0.232734	0.0334411	0.286374	0.22947
219129_s_at	0	0	-0.436283	-0.280435	-0.0030702	0.354809	-0.0807346
228107_at	0	0	-0.581637	-0.330234	0.392603	1.1277	1.16273
200878_at	0	0	-0.277259	-0.0807246	0.452156	1.26268	1.41803
225940_at	0	0	-0.99218	-0.769781	-0.440629	-0.0906154	-0.0321357
220112_at	0	0	-0.74653	-0.527022	0.392574	1.60478	0.794872
209142_s_at	0	0	0.180394	0.297891	0.54299	0.863435	0.907869
218041_x_at	0	0	-0.416849	-0.302618	0.0384301	0.506434	0.118678
231779_at	0	0	-0.207865	0.109534	0.66955	1.29805	0.712138
226657_at	0	0	-0.549273	-0.296552	0.174702	0.758355	0.320851
214572_s_at	0	0	-0.578945	-0.51966	0.349812	0.776835	0.508928
229559_at	0	0	-0.70357	-0.362412	0.272574	1.06963	1.36679
201328_at	9.14e-08	5.7e-05	-1.04722	-0.902365	-0.438888	0.134084	0.171384
237340_at	9.14e-08	5.7e-05	-1.25506	-1.1209	-0.16473	0.18543	-0.556429
211991_s_at	9.14e-08	5.7e-05	0.858034	0.710274	0.114058	-0.789297	-1.65472
210449_x_at	9.14e-08	5.7e-05	-1.32844	-1.24509	-0.495804	0.104134	-0.370045
226756_at	9.14e-08	5.7e-05	-1.01817	-0.594303	-0.191223	0.548279	0.242553
211561_x_at	9.14e-08	5.7e-05	-1.32208	-1.23873	-0.490867	0.0722178	-0.326441
219669_at	9.14e-08	5.7e-05	-3.42331	-3.20777	-1.09858	-0.0797498	-0.811938
219066_at	9.14e-08	5.7e-05	-0.340357	-0.745743	-1.12717	-1.45231	-1.12134
206513_at	9.14e-08	5.7e-05	-0.339014	-0.148161	0.865389	1.25758	0.576454
203234_at	9.14e-08	5.7e-05	-1.58248	-1.51401	-0.8144	-0.0854351	-0.245242
211990_at	9.14e-08	5.7e-05	0.893456	0.904176	0.221912	-0.754366	-1.9974
218582_at	9.14e-08	5.7e-05	-0.724368	-0.550764	-0.267367	0.238672	-0.106823
32091_at	9.14e-08	5.7e-05	-0.545342	-0.356519	-0.00099246	0.243233	-0.138323
219714_s_at	9.14e-08	5.7e-05	-0.610686	-0.659161	-1.50085	-2.03903	-2.15047
201137_s_at	9.14e-08	5.7e-05	0.790869	0.576951	-0.0279017	-0.974658	-2.15748
211087_x_at	9.14e-08	5.7e-05	-1.45874	-1.38232	-0.647027	0.266711	-0.268988
203167_at	9.14e-08	5.7e-05	-0.498551	-0.31954	-0.0206822	0.0933284	0.475072
211654_x_at	9.14e-08	5.7e-05	0.903672	0.665902	0.29076	-0.59993	-1.43274
202379_s_at	9.14e-08	5.7e-05	0.303856	0.268868	-0.159681	-0.602788	-1.03293
209091_s_at	9.14e-08	5.7e-05	-0.72457	-0.719252	-0.189651	0.335101	0.485175
220935_s_at	9.14e-08	5.7e-05	-2.37862	-1.7894	-0.595004	0.218162	-0.445984
219862_s_at	9.14e-08	5.7e-05	-0.625806	-0.533903	-0.15381	0.307997	0.0529348
227250_at	9.14e-08	5.7e-05	-0.807482	-0.309886	0.263315	0.62907	0.168582
1555736_a_at	9.14e-08	5.7e-05	-0.186761	-0.268831	0.4315	0.576658	0.639955
1557961_s_at	9.14e-08	5.7e-05	-0.835912	-0.81	0.230664	1.04196	1.21273
222982_x_at	9.14e-08	5.7e-05	-0.376542	-0.25541	-0.0251333	0.506444	-0.0271617
212683_at	9.14e-08	5.7e-05	-0.591243	-0.418898	-0.0530083	0.132528	-0.217382
209514_s_at	9.14e-08	5.7e-05	-0.63001	-0.538379	-0.204894	0.2662	0.514434
203300_x_at	9.14e-08	5.7e-05	0.763138	0.771395	0.299692	-0.169405	-0.0220626
226117_at	9.14e-08	5.7e-05	-0.609909	-0.457393	0.312454	0.849379	0.611843
227055_at	9.14e-08	5.7e-05	-1.8699	-1.09798	-0.484041	0.104327	1.44102
228373_at	9.14e-08	5.7e-05	-0.749523	-0.591848	-0.109157	0.250997	-0.137985
223081_at	9.14e-08	5.7e-05	-0.173297	-0.12852	0.243842	0.318345	0.141488
201760_s_at	9.14e-08	5.7e-05	0.0117572	0.330058	0.514009	0.772593	0.59839
224414_s_at	9.14e-08	5.7e-05	-1.4811	-1.35615	-0.833788	-0.339574	-0.684873
1560527_at	9.14e-08	5.7e-05	1.27733	1.65149	2.32505	2.32506	1.70649
222789_at	9.14e-08	5.7e-05	-1.14523	-1.01278	-0.658068	-0.184089	-0.557047
1568954_s_at	9.14e-08	5.7e-05	-0.55975	-0.490016	0.104114	0.536246	0.356657
213195_at	9.14e-08	5.7e-05	-0.03205	-0.119507	-0.845301	-1.13518	-0.0374952
202499_s_at	9.14e-08	5.7e-05	-1.07988	-1.0944	-0.576911	-0.258131	-0.205271
200686_s_at	9.14e-08	5.7e-05	0.313711	0.2544	0.0210868	-0.246762	-0.354568
218797_s_at	9.14e-08	5.7e-05	0.0191114	0.215108	0.428247	0.513643	0.251771
235759_at	9.14e-08	5.7e-05	-0.517389	-0.390691	0.390668	0.892108	0.623595
211656_x_at	9.14e-08	5.7e-05	0.779324	0.380903	0.25629	-0.809385	-1.84396
212681_at	9.14e-08	5.7e-05	0.0551396	-0.0144466	-0.756735	-1.34505	-2.40475
214909_s_at	9.14e-08	5.7e-05	-1.47613	-1.50157	-0.664889	-0.127488	-0.0204918
222692_s_at	9.14e-08	5.7e-05	-1.22078	-1.25932	-0.653948	-0.104026	-0.366255
212602_at	1.83e-07	9.67e-05	-1.33012	-1.36327	-0.786293	-0.158319	-0.350875
202262_x_at	1.83e-07	9.67e-05	-1.61516	-1.66685	-0.830342	-0.0630455	0.215799
228648_at	1.83e-07	9.67e-05	-1.56982	-1.63899	-0.78642	-0.0303633	-0.308374
202498_s_at	1.83e-07	9.67e-05	-1.34203	-1.49106	-0.749559	-0.206409	-0.479228
226344_at	1.83e-07	9.67e-05	-0.351724	-0.747328	-1.01555	-1.42769	-1.40602
233540_s_at	1.83e-07	9.67e-05	-2.06092	-1.56086	-0.602795	0.0905945	-0.492268
202891_at	1.83e-07	9.67e-05	-0.417503	-0.445774	-0.161863	0.070235	0.115465
210101_x_at	1.83e-07	9.67e-05	-0.852039	-0.876962	-0.323798	0.169081	0.432569
205844_at	1.83e-07	9.67e-05	-1.16244	-0.829214	-0.304779	0.452503	0.38852
224612_s_at	1.83e-07	9.67e-05	-0.587253	-0.49099	-0.123773	0.057189	0.118258
203932_at	1.83e-07	9.67e-05	1.22753	1.36554	0.655188	-0.62064	-1.54469
228569_at	1.83e-07	9.67e-05	0.0221578	-0.0262095	-0.213308	-0.444797	-0.63362
215537_x_at	3.66e-07	0.000179682	-1.61829	-1.73492	-0.888409	-0.139951	0.331332
241353_s_at	3.66e-07	0.000179682	-0.629723	-0.63163	-0.179783	0.257575	-0.066625
224613_s_at	3.66e-07	0.000179682	-0.590107	-0.65872	-0.209928	0.298688	0.116944
202890_at	3.66e-07	0.000179682	0.619288	0.168207	-0.213659	-0.5324	-0.13709
225880_at	3.66e-07	0.000179682	-0.388518	-0.228931	-0.0528281	0.0206584	0.192919
205965_at	3.66e-07	0.000179682	-1.06795	-1.13238	-0.419903	-0.0287304	0.0795013
222088_s_at	4.57e-07	0.000221991	-1.40003	-1.45105	-0.774903	-0.382984	-0.400595
226091_s_at	5.49e-07	0.000251752	0.0626611	0.0208726	-0.231579	-0.438875	-0.119461
210542_s_at	5.49e-07	0.000251752	0.102254	0.498051	0.714975	1.04852	0.697569
208926_at	5.49e-07	0.000251752	0.0371844	0.210388	0.481828	0.453268	0.817352
1552275_s_at	5.49e-07	0.000251752	-1.00956	-0.968215	-0.523074	-0.0410759	-0.379983
201356_at	5.49e-07	0.000251752	0.170246	0.163188	-0.0129234	-0.242413	-0.232431
230585_at	6.4e-07	0.000269976	-0.507425	-0.277096	0.811039	0.978841	-0.279916
209312_x_at	6.4e-07	0.000269976	0.885804	0.673901	0.243923	-0.884223	-1.63556
208864_s_at	6.4e-07	0.000269976	-0.370461	-0.311244	0.0186116	0.163136	0.156977
229521_at	6.4e-07	0.000269976	-0.641799	-0.335203	0.211423	0.588068	0.408819
217728_at	6.4e-07	0.000269976	-0.340179	-0.205225	0.0403255	0.0732981	0.182754
216236_s_at	6.4e-07	0.000269976	-1.32952	-1.28213	-0.763384	-0.281946	-0.310083
209882_at	6.4e-07	0.000269976	-0.552081	-0.453904	-0.115755	0.0838702	0.201207
1558549_s_at	6.4e-07	0.000269976	-1.29403	-1.09151	-0.3972	0.637609	0.343777
235245_at	8.23e-07	0.00031297	0.751784	1.23612	1.76356	2.18497	1.46894
215193_x_at	8.23e-07	0.00031297	0.881795	0.703947	0.270414	-0.890796	-1.66089
1569566_at	8.23e-07	0.00031297	0.0809669	0.275139	0.849532	1.42634	0.225403
200810_s_at	8.23e-07	0.00031297	0.299678	0.229583	-0.279988	-0.697859	-0.0085918
222693_at	8.23e-07	0.00031297	-1.25712	-1.36357	-0.774975	0.0660036	-0.35922
214790_at	8.23e-07	0.00031297	-0.121267	-0.346397	-0.729301	-0.695006	-0.806452
202530_at	8.23e-07	0.00031297	-1.16593	-1.13451	-0.653684	-0.343099	-0.395971
217362_x_at	8.23e-07	0.00031297	0.964173	0.859756	0.322457	-0.85581	-1.60093
203437_at	9.14e-07	0.00031297	-0.169934	-0.0570703	0.19949	0.265554	0.241305
46270_at	9.14e-07	0.00031297	-0.647117	-0.656081	-0.274978	0.158523	-0.114642
204125_at	9.14e-07	0.00031297	-0.708768	-0.679022	-0.301686	-0.169643	-0.0769325
210951_x_at	9.14e-07	0.00031297	-0.635286	-0.501995	-0.214705	0.18137	0.544542
217478_s_at	9.14e-07	0.00031297	0.963832	0.970087	0.465732	-0.71518	-1.20931
203834_s_at	9.14e-07	0.00031297	-0.833615	-0.937918	-0.57474	-0.245492	-0.244913
221490_at	9.14e-07	0.00031297	-0.872827	-0.896431	-0.44452	-0.019397	-0.260979
215223_s_at	9.14e-07	0.00031297	0.146443	0.215663	0.598158	0.829887	0.623306
202101_s_at	9.14e-07	0.00031297	-0.890642	-0.958136	-0.496588	0.126218	0.0043792
200744_s_at	9.14e-07	0.00031297	-0.232227	-0.19778	0.0327212	0.155675	0.244027
230395_at	9.14e-07	0.00031297	-1.47204	-1.46855	-0.662129	-0.324368	-1.05579
204670_x_at	9.14e-07	0.00031297	0.910026	0.784756	0.334195	-0.852709	-1.6133
212041_at	9.14e-07	0.00031297	-0.190237	-0.127475	0.104263	0.10267	0.386289
224905_at	9.14e-07	0.00031297	-0.218258	0.0280078	0.135835	0.310149	0.288756
205702_at	9.14e-07	0.00031297	-1.19096	-1.19154	-0.737405	-0.210742	-0.45215
219458_s_at	1.01e-06	0.000333338	-0.638301	-0.215073	-0.132886	0.204555	-0.0248655
209287_s_at	1.01e-06	0.000333338	-1.3247	-1.44956	-0.862672	-0.3052	-0.704878
224311_s_at	1.01e-06	0.000333338	-1.03114	-1.26623	-0.730973	0.0107814	-0.0427929
225519_at	1.01e-06	0.000333338	-0.597656	-0.61626	-0.156269	0.311438	0.218546
202855_s_at	1.1e-06	0.000360778	-0.768629	-0.840063	-0.164066	-0.0414729	0.356377
1554508_at	1.19e-06	0.000371218	-1.30719	-1.52465	-0.869104	-0.020349	-0.0557508
227150_at	1.19e-06	0.000371218	-0.863284	-0.732438	-0.338986	-0.146641	-0.307538
220000_at	1.19e-06	0.000371218	-0.73054	-0.708567	-0.178093	-0.075283	-0.0112336
205026_at	1.19e-06	0.000371218	-1.19126	-1.17916	-0.591137	0.0319446	-0.435138
202391_at	1.28e-06	0.000371218	-0.575752	-0.484602	-0.241713	-0.098612	-0.0642855
225059_at	1.28e-06	0.000371218	-0.22116	-0.128179	0.357224	0.234004	0.424134
207180_s_at	1.28e-06	0.000371218	-0.335144	-0.282188	0.0605615	0.218465	0.169144
209005_at	1.28e-06	0.000371218	-0.684891	-0.564715	-0.105307	-0.17672	-0.332463
203272_s_at	1.28e-06	0.000371218	0.131358	0.229526	0.608464	0.588977	0.792869
222981_s_at	1.28e-06	0.000371218	-0.431749	-0.383225	-0.0342151	0.135193	-0.156835
202497_x_at	1.28e-06	0.000371218	-1.28722	-1.26838	-0.738969	-0.264858	-0.456856
238405_at	1.28e-06	0.000371218	-1.69161	-2.03735	-0.913239	0.482233	0.820475
224314_s_at	1.28e-06	0.000371218	-0.178031	-0.118385	0.475432	0.977581	0.2758
206244_at	1.28e-06	0.000371218	-2.054	-1.8678	-1.33577	-0.693914	-1.13834
209930_s_at	1.28e-06	0.000371218	-0.97238	-1.15267	-0.467809	-0.134479	-0.141277
228037_at	1.28e-06	0.000371218	-0.473186	-0.322687	0.0807325	0.401077	0.0673312
221572_s_at	1.28e-06	0.000371218	-0.30537	-0.161357	0.338616	0.737159	0.496106
227013_at	1.37e-06	0.000371906	-0.0815595	0.185378	0.282237	0.460803	0.477532
202259_s_at	1.37e-06	0.000371906	-0.0857186	-0.321836	-0.578686	-0.710151	-1.1214
223542_at	1.37e-06	0.000371906	-0.486191	-0.330088	-0.134832	0.465759	0.337143
229295_at	1.37e-06	0.000371906	-0.581829	-0.46951	-0.242298	-0.131569	-0.285322
215338_s_at	1.37e-06	0.000371906	0.253788	0.248638	-0.153151	-0.497284	-1.0708
222642_s_at	1.37e-06	0.000371906	-0.6491	-0.449937	-0.239098	-0.0071162	-0.0349867
226968_at	1.37e-06	0.000371906	-1.45493	-1.57044	-0.832751	-0.373098	-0.733349
229873_at	1.37e-06	0.000371906	-0.40394	-0.241287	-0.113894	0.229821	0.34084
226317_at	1.37e-06	0.000371906	-0.4503	-0.306144	0.121128	0.549398	-0.0820079
201942_s_at	1.37e-06	0.000371906	-1.05025	-1.05725	-0.672903	-0.0874179	0.0226576
230364_at	1.55e-06	0.000405688	-1.14525	-1.15742	-0.738709	0.128838	-0.210304
213159_at	1.55e-06	0.000405688	-0.888237	-0.731533	-0.321266	-0.0629734	0.139723
227761_at	1.55e-06	0.000405688	-0.157702	-0.174976	-0.456721	-0.964556	-0.722171
209823_x_at	1.55e-06	0.000405688	0.868767	0.527953	0.280092	-0.512549	-1.99916
205577_at	1.55e-06	0.000405688	-0.253799	-0.0868086	0.447818	0.503555	0.263639
219093_at	1.55e-06	0.000405688	0.982157	0.472618	-0.197737	-1.04102	-1.10203
218539_at	1.65e-06	0.000407565	-0.308995	-0.0502294	0.10989	0.486756	0.458445
239028_at	1.65e-06	0.000407565	-0.480129	-0.101559	0.207356	0.543291	0.789505
213173_at	1.65e-06	0.000407565	-0.995335	-0.932382	-0.584102	-0.0406847	-0.416869
207677_s_at	1.65e-06	0.000407565	-0.565993	-0.585379	-0.128411	0.00170646	-0.216725
218660_at	1.74e-06	0.000407565	-0.975952	-0.867674	-0.533775	-0.395274	-0.330655
203186_s_at	1.74e-06	0.000407565	0.0439793	0.407233	0.556241	0.505458	0.455024
202990_at	1.74e-06	0.000407565	-0.949307	-0.8993	-0.460537	-0.107784	-0.435826
201502_s_at	1.74e-06	0.000407565	-0.486203	-0.223754	0.0137088	0.492871	0.630049
202380_s_at	1.74e-06	0.000407565	0.430101	0.308764	0.0299361	-0.243708	-0.205505
223451_s_at	1.74e-06	0.000407565	-0.54581	-0.42481	-0.104171	0.0324187	-0.159886
202258_s_at	1.74e-06	0.000407565	-0.172927	-0.318594	-0.52012	-0.659889	-0.740388
209575_at	1.74e-06	0.000407565	-0.758839	-0.698653	-0.406739	-0.187477	-0.291181
213256_at	1.74e-06	0.000407565	-0.444499	-0.0956153	0.323796	0.816113	0.860577
205147_x_at	1.74e-06	0.000407565	-0.487074	-0.508878	-0.0685971	0.0208012	-0.094476
1554178_a_at	1.74e-06	0.000407565	-0.51768	-0.447771	-0.0181356	0.518315	-0.118071
220941_s_at	1.74e-06	0.000407565	-0.508504	-0.362504	0.0514449	0.315146	-0.218941
235240_at	1.74e-06	0.000407565	0.151526	0.0775164	-0.217303	-0.435366	-0.462169
213448_at	1.74e-06	0.000407565	0.441166	0.657585	1.114	1.06537	1.55264
228519_x_at	1.92e-06	0.000435777	0.517843	-0.0377347	-0.0607533	-0.335461	-0.381233
216841_s_at	1.92e-06	0.000435777	-0.474637	-0.385031	0.102524	0.42998	-0.350767
221497_x_at	1.92e-06	0.000435777	-0.101113	0.0655352	0.593426	1.03744	0.516708
222788_s_at	1.92e-06	0.000435777	-0.9573	-0.886305	-0.502211	0.0627185	-0.806566
217552_x_at	1.92e-06	0.000435777	-1.30136	-1.18441	-0.794329	-0.340061	-0.865957
200803_s_at	1.92e-06	0.000435777	0.174142	0.243624	0.447164	0.468119	0.634784
203758_at	2.01e-06	0.000449205	0.276881	0.454811	-0.146884	-0.838819	-1.06716
227925_at	2.01e-06	0.000449205	-1.82479	-1.48387	-0.773466	-0.0292978	-0.47409
214201_x_at	2.01e-06	0.000449205	-0.660249	-0.584878	-0.308906	-0.232095	-0.215104
225796_at	2.1e-06	0.000462208	-0.622696	-0.563585	-0.22432	0.140414	-0.138388
232876_at	2.1e-06	0.000462208	-0.983466	-1.01199	-0.342942	0.241972	-0.712715
219886_at	2.1e-06	0.000462208	0.0875678	0.271103	0.516617	0.635665	0.926736
231370_at	2.19e-06	0.00047728	0.0901944	0.144843	0.45402	0.886562	0.523323
227052_at	2.19e-06	0.00047728	0.0889299	0.0064974	-0.227158	-0.334395	-0.515983
204099_at	2.29e-06	0.000492041	0.96151	1.34782	1.94525	2.07802	2.21871
225740_x_at	2.29e-06	0.000492041	-0.135571	-0.370814	-0.495122	-0.695509	-1.04665
227769_at	2.38e-06	0.000509098	-0.175289	0.034967	0.378472	0.324691	0.367883
202140_s_at	2.74e-06	0.000584424	-0.0932206	-0.0734639	0.212372	0.330292	0.426533
205322_s_at	2.83e-06	0.00060084	-0.809241	-0.689961	-0.255871	-0.143859	-0.335291
214686_at	3.02e-06	0.000636373	0.136992	0.1087	-0.159374	-0.637838	-0.626148
228460_at	3.11e-06	0.000642674	-1.00479	-0.803537	-0.589057	-0.177097	-0.732822
228437_at	3.11e-06	0.000642674	-1.2264	-1.47208	-0.748837	-0.208648	-0.113987
243745_at	3.11e-06	0.000642674	0.376016	0.139471	-0.407797	-0.529616	-0.571225
208894_at	3.11e-06	0.000642674	1.02933	0.922698	0.36559	-0.645208	-1.45536
223831_x_at	3.2e-06	0.00065509	-0.226689	-0.289358	0.0035462	0.182659	0.105253
219326_s_at	3.2e-06	0.00065509	-0.830826	-0.864741	-0.502142	-0.0603037	0.220832
213537_at	3.29e-06	0.000667265	0.573075	0.571292	0.146016	-0.296369	-1.26492
202888_s_at	3.29e-06	0.000667265	-0.132489	0.362002	0.627709	0.459184	0.128845
227567_at	3.48e-06	0.000700933	0.614976	0.542612	0.243092	0.158901	-0.716256
212033_at	3.66e-06	0.000734277	0.30236	0.220383	0.018088	-0.261309	-0.390397
209448_at	3.75e-06	0.000749032	-0.308608	-0.266761	0.0240254	0.126382	-0.185661
218465_at	4.02e-06	0.000800012	-0.692949	-0.58996	-0.289868	-0.0807634	-0.0037128
1555167_s_at	4.12e-06	0.00080667	-0.681791	-0.643535	-0.199413	0.416242	0.0140182
238825_at	4.12e-06	0.00080667	-0.19793	-0.115912	0.444526	1.26223	-0.0167076
213158_at	4.12e-06	0.00080667	-0.68009	-1.00044	-1.35298	-1.43711	-1.31501
227523_s_at	4.21e-06	0.000820743	-0.264044	-0.220236	0.010591	0.208652	0.0926977
230621_at	4.48e-06	0.000870203	0.0240894	0.142109	0.456839	0.780893	0.569078
222791_at	4.66e-06	0.000901528	-1.18459	-1.04995	-0.742033	-0.324785	-0.993488
218310_at	5.3e-06	0.00102054	-1.05326	-1.13775	-0.574558	0.140394	-0.72879
227638_at	5.49e-06	0.00104609	-0.626001	-0.590641	-0.222921	-0.0639875	0.335671
210113_s_at	5.49e-06	0.00104609	0.0835773	-0.127121	-0.527178	-1.09617	-1.42645
217868_s_at	5.58e-06	0.0010539	-0.82258	-0.801992	-0.452825	-0.127015	-0.148787
205896_at	5.58e-06	0.0010539	-1.06593	-1.20144	-0.560242	-0.168231	0.0252002
201847_at	5.67e-06	0.00106635	0.0872941	0.0515875	-0.337418	-0.827486	-2.27704
232843_s_at	5.76e-06	0.00107869	0.264071	0.253529	-0.0385777	-0.222405	-0.306
218739_at	5.85e-06	0.00109092	0.144647	0.149263	0.502637	1.2106	1.31202
211776_s_at	6.13e-06	0.00113196	0.225584	0.085198	-0.54833	-0.864947	-1.35781
207209_at	6.13e-06	0.00113196	0.255192	-0.123517	-0.145823	-0.285274	-0.740888
1558959_at	6.4e-06	0.0011635	-0.829795	-0.789246	-0.190056	0.44346	-0.0820819
210222_s_at	6.49e-06	0.0011635	0.433524	0.261869	-0.48592	-0.267994	-1.54277
202545_at	6.49e-06	0.0011635	-0.472209	-0.444644	-0.0275311	-0.0644452	-0.0253791
225183_at	6.49e-06	0.0011635	-0.525309	-0.48522	-0.1187	0.12038	-0.209936
237071_at	6.49e-06	0.0011635	-0.79603	-0.836424	-0.276407	0.212219	-0.0615482
204225_at	6.49e-06	0.0011635	-0.879603	-0.744411	-0.519933	-0.21965	-0.127701
221287_at	6.49e-06	0.0011635	-0.656702	-0.560461	-0.103982	-0.0395263	-0.241795
215716_s_at	6.95e-06	0.0012296	0.403081	0.42809	-0.110594	-0.692835	-0.742154
217962_at	6.95e-06	0.0012296	-0.0451819	-0.004522	0.362544	0.285368	0.466957
238135_at	6.95e-06	0.0012296	0.0058786	0.475275	0.882619	0.858032	0.733668
240064_at	7.22e-06	0.0012621	-0.317659	-0.199693	0.0955794	0.290197	0.339202
229865_at	7.22e-06	0.0012621	-0.868601	-0.984032	-0.611018	0.0724943	0.0853835
200805_at	7.22e-06	0.0012621	-0.0726826	-0.295638	0.195283	0.264943	0.733165
208488_s_at	7.41e-06	0.00128866	-1.81555	-1.76676	-1.16271	-0.501978	-0.902672
235427_at	7.59e-06	0.00130911	-0.0403424	0.102961	0.466445	0.627218	0.408985
219267_at	7.68e-06	0.00130911	-0.761463	-0.59617	-0.380993	-0.0831517	-0.516885
225878_at	7.68e-06	0.00130911	-1.49562	-1.62764	-0.871069	-0.294836	-0.928266
242669_at	7.68e-06	0.00130911	0.297882	0.203912	-0.148623	-0.487376	-0.154687
201940_at	7.68e-06	0.00130911	-0.915585	-0.859027	-0.494606	-0.336408	-0.569429
210140_at	7.77e-06	0.00131397	-1.78743	-1.60423	-0.92813	-0.513455	-0.699566
228299_at	7.77e-06	0.00131397	0.322063	0.447719	0.0244659	-0.0424985	-0.451644
239982_at	7.96e-06	0.00132345	-0.3867	-0.203528	0.0446452	0.74555	1.15694
215087_at	7.96e-06	0.00132345	-0.158329	-0.237554	-0.524741	-1.073	-0.834698
201934_at	7.96e-06	0.00132345	0.224584	0.161477	0.0174216	-0.0829194	-0.438777
201488_x_at	7.96e-06	0.00132345	0.355517	0.44507	0.237815	-0.228786	-0.0931332
48659_at	8.23e-06	0.00136366	-0.220804	-0.22696	0.182267	0.0708402	0.126378
218627_at	8.41e-06	0.00138845	-0.682866	-0.492889	-0.161738	0.139913	0.11376
213734_at	8.5e-06	0.00139802	0.246437	0.55667	0.722332	1.26497	1.46292
203485_at	8.87e-06	0.00145034	0.553255	0.468208	-0.5183	-0.386602	-1.31981
225056_at	8.96e-06	0.00145034	-1.2352	-1.38439	-0.854087	0.126186	0.289187
228555_at	8.96e-06	0.00145034	0.56317	0.724037	0.0447059	-0.559736	-1.61045
205987_at	8.96e-06	0.00145034	0.283639	0.143121	-0.164107	-0.266223	-0.473787
202896_s_at	9.05e-06	0.00145948	-0.488672	-0.507763	-0.0792768	0.283005	0.565984
214735_at	9.24e-06	0.00148324	-0.322574	-0.499288	-0.553955	-1.00003	-0.878058
212998_x_at	9.42e-06	0.00150681	1.0439	0.885648	0.478773	-0.467462	-0.934888
218312_s_at	9.69e-06	0.00154144	-0.271894	-0.422808	-0.898719	-1.45398	-0.812168
221844_x_at	9.79e-06	0.00154144	0.28974	0.237586	0.0308327	-0.205175	0.0060928
212930_at	9.88e-06	0.00154144	0.576766	0.681769	-0.014518	-0.741759	-0.926644
221491_x_at	9.88e-06	0.00154144	0.609748	0.40422	-0.285773	-0.279169	-1.3232
228264_at	9.97e-06	0.00154144	0.69199	0.746545	0.29207	-0.0311542	-0.523768
215534_at	9.97e-06	0.00154144	-0.387638	-0.197229	0.354426	0.199017	1.23598
212158_at	9.97e-06	0.00154144	0.755066	0.48854	-0.137312	-0.443636	0.103918
230264_s_at	9.97e-06	0.00154144	0.523876	0.577085	0.215697	-0.20632	0.0258918
205922_at	9.97e-06	0.00154144	-0.48965	-0.385465	-0.160395	0.0188496	-0.194547
233587_s_at	1.04e-05	0.0016062	-1.16234	-1.30147	-0.775077	0.0792923	-0.122625
236487_at	1.09e-05	0.00167048	-0.216336	-0.387565	-0.919729	-1.28735	-1.10435
206710_s_at	1.11e-05	0.00169233	0.234201	0.225282	-0.490284	-0.93285	-1.81576
213532_at	1.13e-05	0.00172796	-0.0610798	0.201678	0.449972	0.527531	0.637054
218517_at	1.16e-05	0.00175694	-0.477665	-0.677692	-0.978459	-1.17403	-0.862626
227133_at	1.16e-05	0.00175694	-0.47841	-0.380273	-0.187403	0.208086	0.0405919
232953_at	1.17e-05	0.00176438	-1.34076	-1.42349	-0.778924	0.0089964	-0.79545
229228_at	1.19e-05	0.00178003	-0.115462	-0.0148036	0.32391	0.511189	0.392768
201118_at	1.2e-05	0.00178003	-0.947426	-1.0457	-0.595447	-0.206167	-0.0719029
201223_s_at	1.2e-05	0.00178003	-0.346815	-0.22862	0.00164696	0.186998	-0.188773
212754_s_at	1.2e-05	0.00178003	-0.171338	-0.0480241	0.297691	0.251606	0.10863
1558605_at	1.22e-05	0.0018008	0.45898	0.429346	-0.120175	-0.527407	-0.852986
1552578_a_at	1.23e-05	0.00180793	0.374798	0.293629	-0.121618	-0.536605	0.180431
225093_at	1.25e-05	0.0018419	0.0911195	0.0798845	-0.201186	-0.754386	-0.891893
238973_s_at	1.32e-05	0.00188314	-1.15309	-0.798877	-0.525135	-0.17254	-0.487916
225816_at	1.32e-05	0.00188314	-0.518723	-0.667264	-1.00499	-1.16156	-1.16609
226841_at	1.32e-05	0.00188314	0.525033	0.665679	0.160132	-1.11494	-1.39988
219394_at	1.32e-05	0.00188314	-1.37818	-1.33639	-0.785472	-0.276902	-0.301824
226537_at	1.33e-05	0.00188314	-0.665187	-0.681056	-0.402074	0.158863	0.0914767
214743_at	1.33e-05	0.00188314	-0.530865	-0.386551	-0.212133	-0.0095676	-0.545111
235360_at	1.33e-05	0.00188314	-0.46512	-0.111126	-0.0516539	0.214633	0.269188
206371_at	1.33e-05	0.00188314	-0.71939	-0.500954	0.0776361	0.0934531	0.128582
218341_at	1.33e-05	0.00188314	-0.12378	-0.173322	-0.387348	-0.462164	-0.518316
225462_at	1.33e-05	0.00188314	0.175719	0.334096	-0.139042	-0.492213	-0.520086
221850_x_at	1.34e-05	0.00190265	1.11601	1.23594	0.666101	0.150872	-0.0730543
221142_s_at	1.35e-05	0.00190912	-1.12931	-1.14621	-0.539989	0.438562	-0.118479
213694_at	1.37e-05	0.00190912	-1.27432	-1.09288	-0.826479	-0.350223	-0.936967
223834_at	1.37e-05	0.00190912	0.0554783	0.541717	1.20494	1.43295	1.11211
201084_s_at	1.37e-05	0.00190912	0.103029	0.112348	-0.0607174	-0.330494	-0.42303
206347_at	1.37e-05	0.00190912	-0.461665	-0.339973	0.0899723	-0.0094486	-0.0893916
209141_at	1.38e-05	0.00191546	0.334345	0.587524	0.684744	0.768969	0.50045
231235_at	1.43e-05	0.00197233	0.221441	0.138103	-0.451047	-0.616952	-0.650418
200051_at	1.51e-05	0.00207924	-0.536164	-0.401828	-0.266628	-0.0509058	-0.239667
210166_at	1.52e-05	0.00208496	-2.03325	-1.86567	-1.30963	-0.787389	-1.06736
204423_at	1.53e-05	0.00209064	-0.518715	-0.475088	-0.177789	0.16192	-0.0077588
225604_s_at	1.54e-05	0.00209629	-0.343598	-0.213838	0.038512	0.0648124	-0.09815
207093_s_at	1.55e-05	0.0021019	-0.243801	-0.0745383	0.476775	0.884225	0.523458
213474_at	1.59e-05	0.00213625	0.459068	0.277429	0.0788977	-0.713962	-0.286531
201298_s_at	1.59e-05	0.00213625	-0.427944	-0.459549	-0.17795	0.00203252	0.0485192
224935_at	1.59e-05	0.00213625	0.274302	0.363175	-0.0087822	-0.338785	-0.060264
224647_at	1.59e-05	0.00213625	0.4853	0.557154	0.19501	-0.142743	0.0588488
205863_at	1.62e-05	0.00216612	-0.831147	-0.81338	-0.383847	-0.175077	-0.507071
201941_at	1.64e-05	0.00218359	-0.893803	-0.808976	-0.440007	-0.214955	-0.616579
240310_at	1.66e-05	0.00221312	-0.883543	-0.975052	-0.592007	-0.103636	-0.0566354
212671_s_at	1.68e-05	0.00223034	0.451013	-0.00714	-0.265838	-1.09796	-2.1139
222148_s_at	1.72e-05	0.00225732	-0.140187	-0.123231	0.162395	0.157573	0.226924
1558014_s_at	1.72e-05	0.00225732	-1.00448	-1.12988	-0.817766	-0.0585901	-0.317946
235568_at	1.72e-05	0.00225732	-2.58925	-2.64481	-1.70417	-0.814543	-1.46233
226848_at	1.76e-05	0.00229812	0.387683	0.0138278	-0.130012	-0.444523	-1.41119
210962_s_at	1.78e-05	0.00232674	-0.165553	-0.324089	-0.558513	-0.617136	-0.501661
229460_at	1.82e-05	0.00236707	-0.525724	-0.426858	-0.00019992	0.333725	-0.212725
1554153_a_at	1.83e-05	0.00237158	-1.08004	-1.12996	-0.63098	-0.0787523	-0.497378
212999_x_at	1.9e-05	0.00244789	0.576024	0.762949	0.203613	-1.09955	-1.23373
212271_at	1.9e-05	0.00244789	-0.120309	0.119748	0.25249	0.315612	0.447028
228285_at	1.91e-05	0.00244789	-2.46307	-2.31549	-1.51477	-0.687337	-0.432796
213189_at	1.91e-05	0.00244789	0.0505476	-0.0105672	-0.491826	-0.73185	-0.621005
212598_at	1.96e-05	0.00247607	-1.45518	-1.60733	-1.18105	-0.459475	-0.787398
202897_at	1.96e-05	0.00247607	-0.420791	-0.304108	-0.0332648	0.03997	0.315967
231874_at	1.96e-05	0.00247607	-0.408178	-0.517047	0.33847	1.14488	-0.122707
223103_at	1.96e-05	0.00247607	0.453636	1.04069	1.46448	1.53626	0.619568
224478_s_at	2e-05	0.00251866	0.802595	1.1452	0.447214	-0.189308	-0.310977
218230_at	2e-05	0.00251866	0.0863205	0.0054264	-0.197757	-0.660209	-0.933581
235971_at	2.02e-05	0.00252644	-0.840346	-0.877565	-0.393838	0.303769	0.390035
208748_s_at	2.02e-05	0.00252644	-1.13761	-1.42096	-0.565968	0.0826936	-0.282741
201858_s_at	2.03e-05	0.0025303	-0.149171	-0.0527465	0.0139706	0.170505	0.208279
208407_s_at	2.04e-05	0.00253413	0.259178	0.261888	-0.219848	-0.705198	-1.04011
226220_at	2.05e-05	0.00253794	-1.38579	-1.23809	-0.983422	-0.0337524	-0.625394
212864_at	2.08e-05	0.00256047	-0.089939	0.240562	0.377261	0.347237	0.469617
230098_at	2.09e-05	0.00256047	-0.292393	-0.217513	-0.01309	0.0787949	0.038823
224304_x_at	2.09e-05	0.00256047	-0.501089	-0.416155	-0.317238	-0.120633	0.350892
212090_at	2.14e-05	0.00260486	-1.37647	-1.45925	-0.669077	-0.447138	-0.414916
227082_at	2.14e-05	0.00260486	-0.5375	-0.855904	-1.18444	-1.32271	-0.942982
205715_at	2.14e-05	0.00260486	-0.825223	-0.687843	-0.384909	-0.248115	-0.344319
227651_at	2.18e-05	0.00263403	-0.547994	-0.515394	-0.243285	-0.112117	0.0950969
203759_at	2.18e-05	0.00263403	-1.04162	-1.08803	-0.522112	0.0971266	0.0096152
238896_at	2.19e-05	0.00264086	-0.604954	-0.557113	-0.309408	-0.0347085	0.404595
1560724_at	2.19e-05	0.00264086	-0.418461	-0.298504	-0.0465845	0.405533	0.0018921
238493_at	2.23e-05	0.00267716	-0.481567	-0.606549	-0.984302	-0.873228	-1.07873
201554_x_at	2.29e-05	0.00273513	-1.87653	-2.03511	-1.26454	-0.421662	-0.359068
225028_at	2.3e-05	0.00273822	0.541998	0.407169	0.114256	-0.310579	-0.347516
210849_s_at	2.31e-05	0.00274436	0.0747801	0.0475593	-0.267331	-0.475911	-0.363379
225007_at	2.31e-05	0.00274436	0.420652	0.519903	0.208418	-0.284761	-0.240611
238983_at	2.33e-05	0.00275043	-2.29121	-2.21049	-1.52219	-0.440622	-1.21024
209239_at	2.33e-05	0.00275043	-0.722652	-0.790821	-0.415378	-0.360662	-0.200054
218584_at	2.4e-05	0.00281797	0.513229	0.115228	-0.084346	-0.260274	-0.75217
218191_s_at	2.41e-05	0.0028315	-0.424059	-0.554869	-0.769301	-0.896381	-0.769629
230142_s_at	2.44e-05	0.00285566	0.133668	0.0196588	-0.311383	-0.53845	-0.489095
227119_at	2.47e-05	0.00287968	0.0756159	-0.00025942	-0.202257	-0.669185	-0.574313
206440_at	2.5e-05	0.00290356	-1.20351	-1.33716	-0.799669	-0.181108	0.104959
213390_at	2.54e-05	0.00294853	0.237539	0.110702	0.0365075	-0.297348	0.0191114
218050_at	2.63e-05	0.00304613	0.399952	0.409798	0.100365	-0.719096	-0.212792
218728_s_at	2.64e-05	0.00304826	-1.08622	-1.18338	-0.720034	-0.318843	-0.425699
1552670_a_at	2.65e-05	0.00305038	-1.26038	-1.37749	-0.777009	-0.328886	-0.0797414
232031_s_at	2.71e-05	0.00309643	-0.540394	-0.548814	-0.157434	0.0751783	0.019873
242361_at	2.71e-05	0.00309643	-0.772505	-0.631404	-0.310095	0.210694	0.687585
209163_at	2.73e-05	0.00311461	0.82208	0.742411	0.425914	-0.452311	-1.2128
229895_s_at	2.74e-05	0.00311461	-0.253019	-0.313751	0.176328	0.296806	1.34491
222447_at	2.75e-05	0.00311461	-0.837812	-0.722038	-0.344451	-0.0211582	-0.240595
209551_at	2.75e-05	0.00311461	-0.0990173	-0.0413154	0.0984516	0.428588	0.318158
209199_s_at	2.8e-05	0.00314927	0.961171	0.996934	0.524492	-0.117881	-0.934104
1568713_a_at	2.8e-05	0.00314927	0.0533794	-0.0968075	0.649539	0.870935	0.315872
222025_s_at	2.81e-05	0.00315107	-1.85257	-1.60177	-0.980008	-0.399049	-0.236879
206539_s_at	2.93e-05	0.0032757	0.0724022	0.218648	0.575875	0.556317	0.563458
201604_s_at	2.94e-05	0.00328736	-0.676042	-0.625999	-0.413182	-0.203447	-0.249699
201953_at	2.96e-05	0.00329018	0.636518	0.682996	0.43357	-0.150315	0.239113
202162_s_at	2.96e-05	0.00329018	-0.278605	-0.192578	-0.0691319	0.167617	0.304642
206025_s_at	3.05e-05	0.00337261	-0.0828373	-0.125951	0.687327	1.02768	0.37462
232980_at	3.13e-05	0.00344548	-0.262743	-0.597675	-0.809443	-0.906667	-0.95781
205681_at	3.13e-05	0.00344548	-1.62403	-1.66006	-1.20591	-0.555773	-0.580245
229913_at	3.16e-05	0.00346656	0.124608	-0.0845764	0.411172	0.910723	0.593885
203676_at	3.3e-05	0.00361781	-0.757048	-0.849533	-0.53038	0.0811635	-0.283081
207945_s_at	3.4e-05	0.00370858	-0.37661	-0.316266	-0.0586808	0.0977499	0.113918
209880_s_at	3.4e-05	0.00370858	-0.15057	-0.347585	0.238601	0.397448	0.452718
205119_s_at	3.42e-05	0.0037188	-0.57898	-0.433967	-0.297315	-0.122931	-0.156103
239464_at	3.43e-05	0.00371906	-0.45435	-0.231971	0.707341	0.592953	0.0826238
212862_at	3.44e-05	0.00371932	-0.166169	0.116048	0.389393	0.270688	0.43648
218996_at	3.47e-05	0.00372967	-0.10337	-0.323767	0.240348	0.180406	0.38435
212302_at	3.47e-05	0.00372967	-0.157972	0.005474	0.277255	0.197742	-0.0065926
212031_at	3.48e-05	0.0037299	0.202437	0.0781109	-0.146863	-0.11619	-0.183792
220945_x_at	3.57e-05	0.0037989	-0.508565	-0.501972	-0.0733852	0.233586	-0.318027
228813_at	3.58e-05	0.0037989	-0.823427	-0.51479	-0.340498	-0.139669	0.0571602
208773_s_at	3.58e-05	0.0037989	0.249843	0.333928	0.0647884	-0.205972	-0.176708
1555728_a_at	3.59e-05	0.0037989	-1.62022	-1.31882	-1.01072	-0.0047838	0.578269
208540_x_at	3.59e-05	0.0037989	-0.385341	-0.281422	-0.059723	-0.0066878	0.0924635
205698_s_at	3.59e-05	0.0037989	-1.78208	-1.85989	-1.28126	-0.524086	-0.521526
203144_s_at	3.62e-05	0.00381824	-1.01641	-1.04647	-0.617185	-0.236077	-0.658665
223145_s_at	3.64e-05	0.00382786	-0.180027	-0.223611	0.234186	0.335789	-0.203646
232053_x_at	3.69e-05	0.00386621	-0.534089	-0.662662	-0.211785	0.213622	0.0075922
222870_s_at	3.7e-05	0.00387565	-0.675808	-0.552744	-0.388231	-0.0350215	-0.124484
201152_s_at	3.76e-05	0.00392324	0.365173	0.32281	0.0814545	-0.0399828	-0.432957
223609_at	3.8e-05	0.00396106	-1.12762	-1.1716	-0.607191	-0.144704	-0.614821
232509_at	3.84e-05	0.0039892	-0.550595	-0.30089	0.201119	-0.225027	0.425014
206369_s_at	3.91e-05	0.00404175	-0.78575	-0.966245	-0.520624	-0.165482	-0.398712
213593_s_at	3.93e-05	0.00404175	0.336387	0.156847	-0.291811	-0.849481	-0.59628
225265_at	3.94e-05	0.00404175	-1.00521	-1.05224	-0.662039	0.0030464	-0.503912
1729_at	3.94e-05	0.00404175	0.199807	0.197442	0.0091868	-0.0618017	-0.422622
229664_at	3.95e-05	0.00404175	0.384379	0.371545	0.101198	-0.173089	0.107087
219492_at	3.96e-05	0.00404175	-0.389125	-0.272272	-0.0651589	0.128118	0.077305
225656_at	3.97e-05	0.00404175	0.67699	0.693983	0.0873193	-0.0087346	-0.433735
223263_s_at	3.97e-05	0.00404175	-0.442406	-0.33969	-0.27611	0.246744	0.0399783
206618_at	4.01e-05	0.00406846	-2.11804	-2.28171	-1.46167	-0.0071162	-0.521055
1569952_x_at	4.01e-05	0.00406846	-0.616359	-0.71825	-0.341578	0.383091	-0.132027
1554167_a_at	4.08e-05	0.00411337	-0.352804	-0.366992	-0.0603501	0.0952864	0.0577616
205781_at	4.08e-05	0.00411337	-1.39201	-1.3896	-0.733221	-0.327358	-0.693222
226680_at	4.14e-05	0.00416786	-0.0527672	0.0064498	-0.362718	-0.431257	-0.542704
226818_at	4.18e-05	0.0041845	0.339538	0.448838	0.0052836	-1.24721	-1.37184
228758_at	4.18e-05	0.0041845	-1.00498	-1.00569	-0.53848	-0.0455977	-0.88303
224946_s_at	4.21e-05	0.00420189	0.514029	0.591455	0.371631	-0.112058	0.131981
203380_x_at	4.23e-05	0.0042192	0.253701	0.236099	0.0751694	-0.183599	-0.374709
233355_at	4.28e-05	0.0042445	0.0375043	0.378928	0.477916	0.613234	0.488264
202198_s_at	4.28e-05	0.0042445	-0.355641	-0.204943	-0.0072114	0.432724	0.091629
213198_at	4.3e-05	0.00425254	-0.940733	-0.914447	-0.653301	-0.29704	-0.134256
220034_at	4.32e-05	0.00425537	-1.59172	-1.60678	-1.09039	-0.261886	-0.145569
230999_at	4.33e-05	0.00425537	-1.59224	-1.41024	-0.581292	-0.215256	-0.666615
228570_at	4.34e-05	0.00425537	0.954195	0.635808	0.51475	0.235996	-0.316165
213416_at	4.34e-05	0.00425537	0.69823	0.787338	0.312702	-0.434443	-0.716226
210191_s_at	4.35e-05	0.00425537	-1.73598	-1.62488	-1.33597	-0.455139	-1.17796
240389_at	4.36e-05	0.00425537	-0.183536	-0.48074	0.173398	0.722127	0.878259
209787_s_at	4.41e-05	0.00427891	0.479094	0.536724	0.277693	0.0284631	-0.149559
220832_at	4.41e-05	0.00427891	-1.23008	-1.3353	-0.939852	-0.249116	-0.595526
217650_x_at	4.42e-05	0.00427891	-0.307889	-0.13855	0.0701631	0.148288	-0.025347
205842_s_at	4.45e-05	0.00430436	-1.00975	-1.10741	-0.853236	-0.312563	-0.329635
233893_s_at	4.47e-05	0.00431205	-0.2715	-0.313647	-0.69943	-0.855316	-0.741253
222432_s_at	4.54e-05	0.00436245	-0.520481	-0.406244	-0.209022	0.060214	-0.269392
211275_s_at	4.55e-05	0.00436245	-1.57895	-1.68788	-1.01368	-0.405546	-0.414717
227090_at	4.58e-05	0.00438747	-0.691033	-0.506222	-0.175965	0.146039	-0.181002
228644_s_at	4.63e-05	0.00442112	-0.551563	-0.396012	-0.0218246	0.112625	-0.424969
212600_s_at	4.65e-05	0.00443718	0.371344	0.385341	0.183689	-0.0333157	-0.0155652
200660_at	4.67e-05	0.00444162	-0.398747	-0.309024	-0.13574	-0.0603649	0.0193256
203278_s_at	4.68e-05	0.00444162	-1.07156	-1.14042	-0.707262	-0.241681	-0.742909
206026_s_at	4.69e-05	0.00444162	0.0365475	0.0289805	0.601012	0.91927	0.249953
209286_at	4.76e-05	0.00449205	-0.976024	-0.973665	-0.585297	-0.178632	-0.699706
223143_s_at	4.78e-05	0.00449608	-0.553354	-0.755863	-0.0336634	0.774041	-0.0621416
224782_at	4.79e-05	0.00449608	0.123536	0.273148	0.549309	0.452979	0.306903
226975_at	4.79e-05	0.00449608	0.0168266	0.051126	-0.168421	-0.730241	-0.90952
221675_s_at	4.86e-05	0.0045443	-0.259176	-0.0862205	0.0275606	0.271756	0.423928
208319_s_at	4.87e-05	0.0045443	0.16367	0.0392017	-0.66146	-0.718044	-0.133203
211102_s_at	4.97e-05	0.00462791	-0.281952	-0.469798	0.200438	0.361216	0.404211
203140_at	5.03e-05	0.00467522	-0.527198	-0.589264	-0.312003	-0.080291	-0.439541
218060_s_at	5.04e-05	0.00467522	-1.4932	-1.38184	-1.031	-0.698684	-0.336795
215966_x_at	5.06e-05	0.00468179	-0.910834	-0.993164	-0.435014	0.243235	-0.107857
209663_s_at	5.1e-05	0.00471367	-0.360096	-0.253795	0.0876228	1.0198	1.70546
223993_s_at	5.12e-05	0.00472012	-1.02345	-1.0308	-0.62079	-0.265498	-0.233834
202948_at	5.15e-05	0.00473495	-0.764306	-0.766174	-0.157799	0.261577	0.437864
238858_at	5.22e-05	0.00477906	-1.26693	-1.20621	-0.691739	-0.016184	-0.143429
221656_s_at	5.22e-05	0.00477906	0.427368	0.223499	-0.180252	-0.951199	-1.57804
215487_x_at	5.23e-05	0.00477906	-0.402291	-0.129612	0.11409	0.268687	0.129138
222995_s_at	5.45e-05	0.00496871	-0.515109	-0.521888	-0.217061	0.225391	0.156398
226906_s_at	5.49e-05	0.00499116	-0.122769	-0.022253	0.306081	0.445859	-0.0470652
1559051_s_at	5.53e-05	0.00502181	-1.0551	-1.1132	-0.90511	0.0257747	0.0765146
215071_s_at	5.55e-05	0.00502748	0.0328452	-0.20288	-0.378735	-0.418155	-1.23913
227458_at	5.71e-05	0.0051571	0.0754886	0.462429	1.37076	1.54211	1.31477
217593_at	5.74e-05	0.00517602	-0.107863	-0.228654	-0.554189	-0.913608	-1.48732
209723_at	5.75e-05	0.00517602	-0.384509	-0.357922	-0.706111	-1.16972	-1.75915
1553959_a_at	5.77e-05	0.00518131	0.353432	0.448859	0.12948	-0.136307	-0.20557
203748_x_at	5.82e-05	0.00521116	-0.856637	-0.717036	-0.516728	-0.164002	-0.158848
219210_s_at	5.83e-05	0.00521635	-0.916715	-0.978173	-0.679252	0.0206108	-0.118878
1569190_at	5.93e-05	0.00528679	-0.392612	-0.906449	-1.32897	-0.963551	-0.867559
223619_x_at	5.98e-05	0.00532437	-1.06009	-1.08644	-0.715925	0.0392119	-0.278445
224261_at	6.01e-05	0.00533741	-0.344661	-0.284037	0.151137	0.38288	-0.0229194
1555892_s_at	6.09e-05	0.00539904	-0.114677	-0.325646	-0.585806	-0.608292	-0.96657
224806_at	6.19e-05	0.00547658	-0.922653	-0.852523	-0.522609	-0.380701	-0.548712
1552274_at	6.25e-05	0.00551344	-0.907219	-0.824533	-0.434223	-0.179663	-0.921632
205672_at	6.31e-05	0.0055582	0.341604	0.391301	0.0127568	-0.225944	-0.355855
223615_at	6.36e-05	0.00557495	0.0340833	-0.0832507	-0.285745	-0.84695	-0.973364
226529_at	6.36e-05	0.00557495	0.064279	0.0427419	-0.222249	-0.432917	-0.577301
216243_s_at	6.37e-05	0.00557559	-0.972676	-1.26696	-0.540217	-0.203035	-0.148782
200811_at	6.38e-05	0.00557559	-0.0735677	-0.234204	-0.57275	-0.782087	-0.21368
1557626_at	6.4e-05	0.00557989	0.383838	0.473843	-0.125816	-0.408666	-0.752784
229743_at	6.43e-05	0.00559213	-1.42585	-1.52019	-1.06725	-0.52459	-0.661979
43544_at	6.45e-05	0.00559638	-0.0876392	-0.0608387	0.234746	0.332682	0.563759
212630_at	6.5e-05	0.00562854	0.0557989	-0.0502092	-0.0520708	-0.448231	-0.0958785
217995_at	6.51e-05	0.00562854	-0.565737	-0.575647	-0.249674	-0.0818884	0.155779
226155_at	6.58e-05	0.00565665	-0.57165	-0.526693	-0.234551	-0.0773202	-0.326384
201886_at	6.58e-05	0.00565665	-0.176715	-0.123544	0.184983	0.21211	0.339172
220127_s_at	6.58e-05	0.00565665	-0.0316143	0.161607	-0.198119	-0.46834	-0.151788
221485_at	6.72e-05	0.00576264	-0.276662	-0.415415	0.0676517	0.291095	0.410733
219271_at	6.79e-05	0.0058056	-0.884828	-0.883192	-0.088654	0.637857	0.464713
226496_at	6.82e-05	0.00582496	-0.0785621	-0.0885003	-0.313036	-0.573212	-0.645333
227564_at	6.86e-05	0.00584424	-0.0115192	-0.003451	-0.286772	-0.598073	-0.572862
202122_s_at	6.9e-05	0.00587122	-1.06217	-1.1957	-0.587969	-0.512938	-0.334074
202304_at	7.11e-05	0.00603002	-0.301595	-0.434326	-0.19523	0.224628	-0.0887231
215043_s_at	7.22e-05	0.00611382	-1.54952	-1.7952	-1.33198	-0.15656	-0.0572304
1564053_a_at	7.23e-05	0.00611382	-0.45765	-0.28661	-0.155345	0.216272	0.2598
204121_at	7.34e-05	0.00617679	0.279399	0.751407	1.41162	1.21816	2.32867
1561034_at	7.34e-05	0.00617679	-0.342432	0.203624	0.044199	0.445839	0.0833833
209331_s_at	7.35e-05	0.00617679	0.0552491	0.0565114	-0.096375	-0.262301	-0.413108
222790_s_at	7.4e-05	0.00620272	-1.10945	-0.958851	-0.704431	-0.3499	-0.858383
224283_x_at	7.48e-05	0.00624664	0.197769	-0.22745	-0.259752	-0.760433	-1.09503
209409_at	7.48e-05	0.00624664	-1.22416	-1.1157	-0.630905	0.253027	1.19573
204860_s_at	7.6e-05	0.00633325	-2.24337	-2.13461	-1.6587	-0.834361	-0.953038
227674_at	7.66e-05	0.00637131	-0.643409	-0.77044	-1.17279	-1.34431	-0.572929
203371_s_at	7.69e-05	0.00637131	-0.360943	-0.392551	-0.0706027	0.0460582	0.076721
202165_at	7.69e-05	0.00637131	-0.0161602	-0.0469312	-0.263762	-0.507081	-0.604539
212199_at	7.74e-05	0.00639649	0.0332346	-0.0335916	-0.209281	-0.336416	-0.64216
228149_at	7.78e-05	0.00642158	-0.234058	-0.102628	0.0431861	0.23314	0.0849353
207419_s_at	7.81e-05	0.00643151	-0.450534	-0.932748	-0.176864	0.124571	0.151735
205323_s_at	7.84e-05	0.0064414	-0.942138	-0.87625	-0.480424	-0.306523	-0.261496
214107_x_at	7.92e-05	0.00649626	0.0490175	0.0364968	0.331675	0.555837	0.222366
202200_s_at	7.97e-05	0.00651566	-0.723601	-0.697731	-0.371447	-0.0547074	-0.372237
232891_at	7.97e-05	0.00651566	-0.606959	-0.512318	-0.233563	0.0118762	-0.257833
239203_at	8.01e-05	0.00652963	0.418177	0.415802	1.17343	1.64656	0.472524
213313_at	8.03e-05	0.00652963	0.411084	0.50838	0.280999	0.0550682	-0.317146
236527_at	8.04e-05	0.00652963	-0.565415	-0.445348	-0.24837	0.0883532	0.0282094
205770_at	8.08e-05	0.00655402	-0.336867	-0.143798	0.192847	0.404331	0.495684
202874_s_at	8.11e-05	0.00655821	-1.68827	-1.94314	-1.336	-0.540334	-0.378062
227979_at	8.12e-05	0.00655821	0.133175	0.111271	-0.179168	-0.40246	-1.00644
212266_s_at	8.15e-05	0.00656767	0.281811	0.18035	0.0611358	-0.090773	-0.340399
232181_at	8.24e-05	0.00660511	0.175958	0.214108	-0.333453	-0.592913	-0.308927
218323_at	8.25e-05	0.00660511	-0.272969	-0.240719	-0.0498522	0.0672005	-0.135993
200015_s_at	8.25e-05	0.00660511	0.51059	0.54575	0.292617	0.00193732	-0.0414689
223675_s_at	8.26e-05	0.00660511	0.575344	0.427177	0.185534	-0.117822	-0.0809043
242808_at	8.33e-05	0.00665089	0.481546	0.578554	1.06972	1.26259	0.148564
224197_s_at	8.39e-05	0.00667646	0.0906632	0.347558	0.327428	0.816278	0.914482
207065_at	8.4e-05	0.00667646	-0.39497	-0.0730208	0.034822	0.451591	1.09029
203814_s_at	8.41e-05	0.00667829	-0.924696	-0.844908	-0.403963	-0.177989	-0.320721
1557081_at	8.5e-05	0.00673254	0.260465	0.280462	-0.0837834	-1.02019	-0.951219
215489_x_at	8.51e-05	0.00673254	-0.141161	0.223574	0.568105	0.606609	-0.400847
201172_x_at	8.55e-05	0.00674868	-0.199042	-0.0998072	-0.0337134	0.0534967	0.200877
223763_at	8.59e-05	0.00676477	-0.428542	-0.266595	-0.138359	0.506537	0.240992
225405_at	8.66e-05	0.00680393	0.164113	0.255418	-0.00081634	-0.288123	-0.104943
225640_at	8.67e-05	0.00680393	0.0053074	0.0219436	-0.180646	-0.309451	-1.05255
1557053_s_at	8.72e-05	0.00683414	0.226852	0.269192	0.0513318	-0.32587	-0.620884
202912_at	8.77e-05	0.0068571	-1.00731	-0.637701	-0.315501	-0.0898433	-0.0199682
209234_at	8.81e-05	0.00686001	-1.23625	-1.10099	-0.803699	-0.315048	-0.273231
209868_s_at	8.81e-05	0.00686001	-0.90089	-0.999756	-0.610659	-0.287235	0.0595295
238553_at	9e-05	0.00697792	0.358483	0.162656	-0.0883373	-0.12363	-0.404153
203692_s_at	9.04e-05	0.00697792	-0.460997	-0.201777	-0.0340333	0.0334668	0.208426
219449_s_at	9.05e-05	0.00697792	-0.248506	-0.195436	0.0972087	0.199333	0.226852
221645_s_at	9.08e-05	0.00697792	0.251668	0.160917	-0.0831508	-0.367462	-0.70268
219029_at	9.1e-05	0.00697792	0.343325	0.194323	-0.136364	-0.389869	-0.240477
222781_s_at	9.1e-05	0.00697792	1.4771	1.81798	2.24051	2.5786	2.32686
211299_s_at	9.1e-05	0.00697792	-1.47787	-1.91171	-1.07939	-0.354518	-0.499045
217835_x_at	9.1e-05	0.00697792	-0.574072	-0.506485	-0.329607	-0.195091	-0.0766434
232500_at	9.11e-05	0.00697792	-0.733712	-0.871735	-0.489642	0.142574	-0.12966
221971_x_at	9.15e-05	0.0070001	0.955359	0.885079	0.632921	-0.0438927	0.0316445
217475_s_at	9.17e-05	0.00700127	-1.15959	-1.1943	-0.824155	-0.13918	0.0059024
213311_s_at	9.21e-05	0.00700358	0.319473	0.322778	0.187318	-0.213559	-0.564675
218531_at	9.21e-05	0.00700358	0.70083	0.862812	0.469227	0.158079	-0.210477
1569830_at	9.23e-05	0.00700473	-0.672457	-0.710354	-0.103805	0.392222	-0.49647
228159_at	9.43e-05	0.00714447	0.0762861	0.194288	-0.217446	-0.420374	-0.361283
208932_at	9.45e-05	0.00714536	-0.0205632	-0.0493141	0.247401	0.30103	0.442452
1553906_s_at	9.47e-05	0.00714625	-0.0997258	0.0266922	-0.363837	-0.921745	-1.55859
202199_s_at	9.48e-05	0.00714714	-0.98082	-1.06988	-0.351577	-0.0856643	-0.529287
212870_at	9.54e-05	0.00717554	-0.737026	-0.733688	-0.513147	-0.133577	-0.196832
227613_at	9.63e-05	0.0072313	-0.00063784	-0.0030226	-0.360541	-0.539392	-0.982576
226375_at	9.65e-05	0.00723203	-0.977453	-1.03399	-0.585872	-0.277315	-0.67795
205806_at	9.74e-05	0.0072875	-0.847855	-0.673764	-0.598795	-0.106258	0.257353
214937_x_at	9.78e-05	0.00730178	0.170853	0.154863	-0.165774	-0.338424	-0.103472
219892_at	9.82e-05	0.00732284	-0.595265	-0.389699	-0.273958	-0.0134232	-0.239012
211961_s_at	9.84e-05	0.00732339	-0.256868	-0.278724	0.0220388	0.112631	0.0059976
229967_at	9.98e-05	0.00739911	-0.0479251	0.34158	0.607704	0.495828	0.240865
225326_at	9.98e-05	0.00739911	0.0746887	0.106302	-0.0513699	-0.313322	-0.364138
221483_s_at	0.0001	0.00739953	0.133616	0.100865	-0.183681	-0.417125	0.200958
212460_at	0.00010032	0.00741346	0.628713	0.885132	1.01252	1.51785	1.56423
210660_at	0.000100503	0.00741386	-0.0656561	0.147481	-0.267328	-1.2374	-1.20929
202197_at	0.000100869	0.00742772	-0.507643	-0.383858	-0.201723	-0.131491	-0.0771298
201975_at	0.000102241	0.00751548	-0.348071	-0.15688	-0.0409201	0.108936	0.114827
214290_s_at	0.000102606	0.00752911	0.0784991	-0.0718934	0.695602	0.682495	0.377617
205198_s_at	0.000103704	0.00759629	-0.543918	-0.64983	-0.923165	-1.04859	-0.774481
238717_at	0.000104344	0.00761649	0.619581	0.57508	0.204389	-0.541105	-0.745001
223392_s_at	0.000104435	0.00761649	-1.16049	-1.06966	-0.991762	-0.336561	-0.0986515
201506_at	0.000104527	0.00761649	0.0509746	0.444775	-0.454238	-2.13377	-2.02679
224099_at	0.00010471	0.00761652	-1.34242	-1.23407	-0.913587	-0.345635	-0.164632
244313_at	0.000104984	0.0076232	-1.31303	-1.1212	-0.716378	-0.468567	-1.09654
230194_at	0.000105258	0.00762985	0.376266	0.2924	-0.0541357	-0.218739	-0.259644
214150_x_at	0.000106264	0.00768942	-0.142127	-0.0871999	-0.0314367	0.0938708	0.141801
232478_at	0.000106813	0.00769572	-0.268411	-0.230299	0.186722	0.579331	0.840035
204604_at	0.000106813	0.00769572	-0.0121618	0.178479	0.478372	0.453455	0.310639
213031_s_at	0.000106904	0.00769572	0.244755	0.271664	0.0070924	-0.299703	-0.389902
228846_at	0.00010727	0.00770877	-0.248682	-0.196454	0.018921	0.273135	-0.0149226
209446_s_at	0.000108093	0.00775457	-0.342415	-0.408642	0.137566	0.644221	-0.0666793
1553719_s_at	0.000108368	0.0077607	0.0571983	-0.0783203	-0.507839	-0.520692	-0.997778
202193_at	0.000108551	0.0077607	-1.51235	-1.46708	-0.965727	-0.685785	-0.92002
218263_s_at	0.000109008	0.00777307	-0.203305	-0.303742	-0.419047	-0.877077	-0.740096
205910_s_at	0.000109099	0.00777307	-0.428095	-0.189526	0.0869566	0.179817	0.0743557
243790_at	0.000109282	0.00777307	-0.52705	-0.736008	-0.990522	-1.25082	-0.670213
218280_x_at	0.000111203	0.00789622	0.0442147	-0.0349786	0.687036	0.71223	0.196065
200626_s_at	0.000111751	0.00792171	0.442418	0.416945	0.216149	-0.15552	-0.129533
236320_at	0.000112849	0.00798594	-0.889689	-0.943233	-0.606844	0.374957	-0.535958
239050_s_at	0.000113306	0.00800473	0.0585128	0.110672	-0.288904	-0.499564	-0.511766
215977_x_at	0.000114037	0.00804281	-0.74201	-0.904316	-0.205813	0.245675	0.0124712
204714_s_at	0.000115135	0.00810651	-1.08827	-0.957855	-0.636432	-0.309229	-0.818121
1555913_at	0.00011669	0.00818743	0.0336903	0.14247	-0.152692	-0.406329	-0.507782
210017_at	0.000116781	0.00818743	0.0776525	0.0481357	-0.322659	-0.289232	-1.11694
224518_s_at	0.000116872	0.00818743	-0.0301439	-0.0651775	-0.429137	-0.790799	-0.806554
206682_at	0.00011861	0.00829523	0.270906	-0.170933	-0.517618	-0.842256	-2.31546
1556543_at	0.00011989	0.00836831	-0.0358935	-0.263942	-0.455327	-0.535999	-0.882293
237367_x_at	0.000120165	0.00836831	-0.432196	-0.607724	-0.0501304	0.130654	-0.0301137
227621_at	0.000120256	0.00836831	0.218074	0.137256	0.324206	0.715206	0.26691
235429_at	0.000120896	0.00839885	0.279106	0.283488	-0.16502	-0.0813596	-1.15224
1552649_a_at	0.000121536	0.0084293	-0.268939	-0.11521	0.057487	0.459851	0.610396
228306_at	0.000122085	0.00845061	-1.22075	-1.28273	-0.882725	-0.584891	-0.294091
217873_at	0.000122451	0.00845061	-0.756043	-0.816679	-0.542709	-0.135486	-0.27148
222760_at	0.000122451	0.00845061	0.665392	0.915731	-0.0239385	-0.502686	-0.980645
218325_s_at	0.000122908	0.0084668	0.018683	-0.0630186	-0.238418	-0.504855	-0.596316
227802_at	0.000123091	0.0084668	0.233466	0.377303	-0.160678	-0.470322	-1.70522
213188_s_at	0.000123457	0.008478	0.0211582	0.057239	-0.46078	-0.563468	-0.517078
224651_at	0.000123731	0.00847873	0.301158	0.540856	0.134838	-0.211575	-0.240381
208749_x_at	0.00012428	0.00847873	-0.95638	-0.943603	-0.477893	-0.239165	-0.169634
212614_at	0.00012428	0.00847873	-0.700561	-0.460572	-0.205958	-0.0351117	-0.44837
239100_x_at	0.00012428	0.00847873	-0.660752	-0.584892	-0.278323	0.127233	-0.238658
225549_at	0.000125469	0.00854588	0.0233002	0.01428	-0.138353	-0.275178	-0.279927
222526_at	0.000126475	0.00860036	-0.26724	-0.123249	0.0817716	0.0532939	-0.0838119
220332_at	0.000126932	0.00861583	-0.390217	0.152184	0.0239944	0.478654	0.672204
207275_s_at	0.000127115	0.00861583	-1.42215	-1.55826	-1.02664	-0.615673	-0.720059
1552950_at	0.000129035	0.00873182	0.753006	0.610969	0.522496	0.0093772	-0.315211
238565_at	0.000129492	0.00874858	0.181147	0.18495	-0.228144	-0.461694	-0.208518
221573_at	0.00012995	0.00876529	-0.248156	-0.306438	0.0151844	0.209804	0.633997
1557261_at	0.000130773	0.00880658	1.29001	1.1426	1.05622	1.12521	-0.532095
201224_s_at	0.000131321	0.00882124	0.188127	0.195223	0.0445841	-0.44049	-0.55959
205285_s_at	0.000131413	0.00882124	-0.454601	-0.622776	-0.0886788	0.211842	-0.689742
213546_at	0.000131687	0.00882546	0.301705	0.0799982	0.0061642	-0.161929	-0.379055
212297_at	0.000133608	0.00893773	-0.469289	-0.0829354	-0.0075684	0.390965	0.444823
205771_s_at	0.000133791	0.00893773	0.30269	0.0036652	-0.107195	-0.629386	-0.965975
233208_x_at	0.000134339	0.00895794	-0.228843	-0.018445	0.0241101	0.281492	0.483209
233264_at	0.000134522	0.00895794	-0.558226	-0.762902	-0.303864	-0.0461558	-0.101716
226599_at	0.000136351	0.00906528	0.314171	0.387491	0.605004	1.41801	1.72697
209958_s_at	0.000137174	0.0091055	0.143609	0.177537	-0.112724	-0.443726	-0.707192
226557_at	0.000139369	0.00923144	0.386261	0.477235	0.148552	-0.28782	-0.275588
234947_s_at	0.000139552	0.00923144	-0.0970157	-0.200725	-0.407993	-0.674076	-0.121146
217990_at	0.000139735	0.00923144	-0.557688	-0.519656	-0.179366	-0.016184	-0.24098
231033_at	0.000140101	0.00924098	-0.660017	0.0708695	0.105045	0.388054	0.597278
232436_at	0.000140466	0.00924228	0.113365	-0.0971245	-0.198103	-0.370031	-0.16025
201551_s_at	0.000140832	0.00924228	-0.373122	-0.671938	-0.0851835	0.151063	0.389953
205312_at	0.000141015	0.00924228	-0.619811	-0.592996	-0.316671	-0.142298	-0.338836
217752_s_at	0.000141472	0.00924228	0.105901	0.027232	-0.0406554	-0.543004	-0.912955
240027_at	0.000141747	0.00924228	-1.39808	-1.57945	-1.11281	-0.369139	-0.268783
225073_at	0.000141747	0.00924228	0.0997827	0.0593491	-0.184258	-0.276518	-0.226472
229317_at	0.00014193	0.00924228	0.253265	-0.115456	-0.179191	-0.534502	-1.26762
239560_at	0.000142021	0.00924228	-0.606623	-0.734871	-0.268082	0.248355	-0.643767
1559263_s_at	0.000142112	0.00924228	0.700209	0.572367	0.330025	-0.320788	-1.467
203031_s_at	0.000142478	0.00925166	0.794493	0.780488	0.531053	0.199653	0.229604
232591_s_at	0.000143393	0.00926528	-0.731029	-0.820675	-0.54266	-0.0334081	0.10354
201968_s_at	0.000143393	0.00926528	-0.290387	-0.259443	0.065014	0.217598	-0.123115
220370_s_at	0.000143484	0.00926528	0.442922	0.33715	0.137402	-0.723469	-0.643419
205576_at	0.000143576	0.00926528	-0.474085	-0.269539	0.051219	-0.0454287	0.835988
223227_at	0.000144399	0.0092712	0.0251787	0.174247	-0.243097	-0.338192	-0.905393
1564064_a_at	0.000144582	0.0092712	-1.76964	-1.82194	-1.45657	-0.570135	-0.442289
229141_at	0.000144856	0.0092712	0.0112336	-0.137348	-0.368908	-0.69227	-0.968128
212455_at	0.000144856	0.0092712	0.0700075	-0.0039984	-0.0499591	-0.264962	-0.372189
228177_at	0.000145039	0.0092712	-0.315101	-0.182879	0.147231	0.186504	-0.285406
217379_at	0.00014513	0.0092712	0.71135	0.727134	0.499853	-0.22732	-0.580705
210142_x_at	0.000145222	0.0092712	-0.949957	-0.883096	-0.456555	-0.241524	-0.303632
235780_at	0.000146136	0.00931278	0.437459	0.579084	0.11159	0.004165	-0.724092
208981_at	0.000146319	0.00931278	0.452291	0.387695	0.179749	-0.328297	-0.159457
227228_s_at	0.000147508	0.00936571	0.686601	0.455302	0.410829	-0.319264	-0.668262
219652_s_at	0.000147599	0.00936571	-0.279567	-0.237996	-0.0987307	0.048061	0.0469077
201329_s_at	0.000148331	0.00939518	-1.64512	-1.81382	-1.44547	-0.559149	-0.291078
218282_at	0.000148514	0.00939518	-0.588357	-0.679919	-0.328575	-0.216261	0.130361
226869_at	0.000149886	0.00944481	-0.411783	-0.662323	-0.945583	-1.61887	-1.70808
234299_s_at	0.000149977	0.00944481	-0.784539	-0.88213	-0.62722	-0.256876	-0.214972
1552651_a_at	0.000149977	0.00944481	-0.405176	-0.441941	0.0143752	0.235426	-0.16407
223428_s_at	0.000150434	0.00945114	-0.309891	-0.393264	-0.119894	0.0047838	-0.208139
226428_at	0.0001508	0.00945114	0.176472	0.216285	-0.149957	-0.396915	-0.210511
211327_x_at	0.000150983	0.00945114	0.763168	0.577622	0.27547	-0.007021	-0.248585
204614_at	0.000150983	0.00945114	-0.406532	0.397037	0.493901	0.350263	1.31998
222708_s_at	0.000151623	0.00946855	0.331574	0.349927	0.106922	-0.20049	-0.920019
224820_at	0.000151715	0.00946855	0.0733575	0.0099484	-0.24155	-0.446115	0.000135184
225561_at	0.000151989	0.00947151	-0.791894	-0.724413	-0.551618	-0.246778	-0.738533
213508_at	0.000152629	0.00949723	0.556584	0.661139	0.894657	1.33194	1.21949
1554034_a_at	0.000155647	0.0096619	-0.190616	-0.139811	0.179058	0.102305	0.363133
225945_at	0.000155738	0.0096619	-0.0208012	-0.24108	-0.413846	-0.271865	-0.931234
200040_at	0.000157019	0.0096981	0.461953	0.501998	0.181669	-0.212747	0.380542
202539_s_at	0.000157019	0.0096981	-0.0225624	0.212974	0.273802	0.38766	0.152831
209093_s_at	0.000157019	0.0096981	-0.308739	-0.275903	0.158811	0.221567	0.803825
1564521_x_at	0.000157385	0.00970633	-0.434403	-0.280319	0.105065	0.0773045	0.0276575
229776_at	0.000158025	0.00971405	-0.590653	-0.358291	-0.194208	-0.0554326	-0.233432
226269_at	0.000158208	0.00971405	0.442035	0.723914	0.0820955	-0.225652	-0.0964002
229390_at	0.000158208	0.00971405	1.15544	1.26247	1.05049	0.0733761	0.158456
225632_s_at	0.000159122	0.00975585	-0.775957	-0.787161	-0.411189	0.0027132	0.148552
37966_at	0.000159671	0.00977514	2.36397	2.31376	1.9919	1.63503	-0.756177
219403_s_at	0.000160311	0.00979996	0.475604	0.93558	1.22306	1.48638	0.782684
203360_s_at	0.000160768	0.00981354	0.232426	0.221788	0.512679	0.509016	0.689823
224835_at	0.000161866	0.00986611	-0.302736	-0.295686	-0.594704	-0.962489	-0.816066
218610_s_at	0.000162414	0.00988512	0.145873	0.0989699	-0.140554	-0.276196	-0.756557
208982_at	0.000163237	0.00992075	0.492513	0.605581	0.297442	-0.295261	-0.108373
205921_s_at	0.000163512	0.00992298	-0.869855	-0.777906	-0.7203	0.479515	0.319604
227856_at	0.000163877	0.00993074	-0.327704	-0.152969	-0.0027608	0.435428	0.0277275
221683_s_at	0.000164701	0.00996616	0.429421	0.19738	0.0511291	-0.248323	-0.615171
229548_at	0.000165889	0.0100236	-0.714049	-0.900918	-0.475777	0.180534	-0.129044
226102_at	0.000166255	0.0100277	0.401143	0.432808	0.0267005	-0.0368441	-0.425973
205258_at	0.000166438	0.0100277	0.355168	0.588237	1.23377	1.33771	1.62375
226635_at	0.000167901	0.0100832	-0.0599853	0.0340471	-0.25942	-0.404522	-0.857521
217813_s_at	0.000168084	0.0100832	-0.438413	-0.433769	-0.208975	0.0186592	-0.0359185
200662_s_at	0.000168084	0.0100832	0.50069	0.614372	0.30394	-0.17317	0.0617584
206877_at	0.000172748	0.0103481	-0.44631	-0.317036	0.36163	0.945862	-0.106198
206608_s_at	0.000173022	0.0103497	0.576395	0.503311	0.146707	-0.0705249	0.293012
232322_x_at	0.000173845	0.0103692	0.344995	0.670021	1.03983	1.00398	0.473569
226318_at	0.000173845	0.0103692	0.0714843	0.012257	-0.35064	-0.325817	-0.721641
1570301_at	0.000174577	0.010398	-0.272451	-0.186035	0.415191	0.585766	0.191155
212027_at	0.000174851	0.0103995	0.115443	0.184008	-0.16182	-0.212779	-0.54668
207387_s_at	0.000175492	0.0104134	-0.745931	-0.738923	-0.301688	0.342032	-0.0930499
209288_s_at	0.000175583	0.0104134	-0.966566	-1.03371	-0.668591	-0.274134	-0.705181
210190_at	0.000176406	0.0104473	-0.974069	-1.38086	-0.704751	-0.0490744	-0.236811
202561_at	0.000177046	0.0104704	-0.123489	-0.234831	-0.426073	-0.563289	-0.720333
243543_at	0.000177595	0.010484	-0.778331	-0.729595	-0.473549	0.044213	-0.0889994
218017_s_at	0.000177778	0.010484	-0.043197	0.038367	-0.36045	-0.73955	0.0217294
1555789_s_at	0.000178144	0.0104907	-0.281052	-0.209197	0.102404	0.270436	-0.124595
226805_at	0.000179973	0.0105686	0.325822	0.224456	-0.0923526	-0.131766	-0.344986
229336_at	0.000179973	0.0105686	-0.572955	-0.418111	-0.117707	-0.0869295	0.24425
234618_at	0.000180247	0.0105699	-0.869139	-0.62476	-0.508366	-0.108778	-0.285456
213521_at	0.000181619	0.0106354	0.669016	0.598705	0.4982	0.145172	-0.264587
227213_at	0.000182442	0.0106644	0.342999	0.161769	0.0487381	-0.12986	-0.927783
210379_s_at	0.000182625	0.0106644	0.565948	0.879989	0.98992	1.3872	0.944955
228106_at	0.000183539	0.0106879	0.377764	0.395441	0.143726	-0.273713	-0.533753
235258_at	0.000183539	0.0106879	-0.686224	-0.728086	-0.487492	-0.00047838	-0.182546
231531_at	0.000185825	0.0108008	-0.569261	-0.464767	-0.108947	0.407162	-0.321059
206240_s_at	0.000186008	0.0108008	-0.0500369	-0.0128996	-0.33302	-0.478019	-0.638906
1557521_a_at	0.000186374	0.0108008	-0.0213486	-0.039578	-0.41445	-0.387403	-0.707017
218695_at	0.000187014	0.0108008	-2.31913	-2.61514	-1.66777	-0.467555	-0.443956
209103_s_at	0.000187197	0.0108008	0.0958024	0.254281	0.314526	0.410138	0.661215
205789_at	0.000187289	0.0108008	-0.0755395	0.021301	-0.358798	-1.0232	-1.58922
224412_s_at	0.000187289	0.0108008	-0.249952	-0.276342	0.228391	0.519135	0.451917
205786_s_at	0.000191038	0.0110018	-0.483618	-0.476161	-0.225277	-0.0403562	-0.274267
227962_at	0.000192684	0.0110813	-0.287259	-0.0377428	0.267053	0.193867	-0.0186592
1554937_x_at	0.00019369	0.0111195	0.113007	0.280584	0.602756	0.741696	0.555608
1570243_at	0.000193964	0.0111195	-0.498576	-0.378518	-0.0662966	-0.116488	0.125377
229391_s_at	0.000194147	0.0111195	1.10102	1.04613	0.950558	0.0679002	0.149128
217167_x_at	0.000194513	0.0111252	-0.764963	-0.78496	-0.234452	0.201603	0.046935
217669_s_at	0.000196799	0.0112406	-0.241268	-0.189762	0.148889	0.506154	0.831915
213402_at	0.000197165	0.0112461	-0.814634	-0.848123	-0.372634	-0.137526	0.194835
225669_at	0.000198262	0.0112932	-1.0226	-1.00311	-0.420149	-0.491101	-0.555065
226542_at	0.000200091	0.0113819	-0.674232	-0.612534	-0.213714	-0.203608	-0.321903
203299_s_at	0.000202103	0.0114807	0.731157	0.882505	0.357677	-0.0565952	0.124544
212812_at	0.000203201	0.0115273	0.490015	0.514616	0.179732	0.187242	-0.353806
218919_at	0.000204207	0.0115687	0.98839	0.937522	0.596275	0.348161	-0.120585
203506_s_at	0.000205761	0.0116252	-0.782136	-0.819917	-0.536094	-0.323173	0.0062832
201976_s_at	0.000205761	0.0116252	-0.927159	-0.830907	-0.460662	0.403659	0.492635
205101_at	0.000207956	0.011733	0.402716	0.306742	0.0588367	-0.595324	-0.650868
201153_s_at	0.00020823	0.011733	0.285572	0.271082	0.0366953	0.0868771	-0.361105
219157_at	0.000209419	0.0117626	-1.15379	-1.16034	-0.852622	-0.267713	-0.62679
1557924_s_at	0.000209511	0.0117626	-1.68504	-2.03161	-1.06509	0.183761	-0.832275
209786_at	0.000209602	0.0117626	0.428887	0.437737	0.226875	-0.161623	0.0017612
226550_at	0.000211157	0.011834	0.0967653	0.0631976	-0.158411	-0.855661	-0.944138
209619_at	0.000211888	0.0118483	0.588871	0.631578	0.426905	-0.360665	-0.802415
221484_at	0.00021198	0.0118483	-0.329304	-0.305066	0.0627863	0.214886	0.345623
218865_at	0.00021262	0.0118682	-0.484241	-0.512794	0.0144466	0.397541	-0.501223
242648_at	0.000213535	0.0119033	-0.343168	-0.195425	-0.171085	0.340881	0.231141
214805_at	0.000215089	0.0119631	0.544551	0.530926	0.0481003	-0.0931715	0.200037
243631_at	0.000215181	0.0119631	0.183786	0.186575	-0.204431	-0.254376	-0.746644
209430_at	0.000215638	0.0119726	0.256662	0.326057	-0.0666743	-0.0785393	-0.255989
1555614_at	0.000216187	0.0119871	-0.260888	-0.0385508	0.268651	0.118967	0.351703
209658_at	0.000216827	0.0120038	0.601216	0.672394	0.385541	-0.0665793	0.296061
223664_x_at	0.000217193	0.0120038	-0.322077	-0.286912	-0.0927393	0.468443	0.328629
1560262_at	0.000217375	0.0120038	0.849484	0.419082	0.398634	0.614222	-1.25676
204540_at	0.000217833	0.0120038	0.56457	0.629069	0.258621	-0.220552	-0.467971
212161_at	0.000217924	0.0120038	-0.394802	-0.428369	-0.0667721	0.506154	0.34348
201812_s_at	0.000220027	0.0121037	0.367921	0.276742	0.161692	-0.281981	-0.360063
213940_s_at	0.000222954	0.0122485	-0.163166	-0.165108	-0.318061	-0.586739	-0.486479
204166_at	0.000224051	0.0122915	-0.808082	-0.860182	-0.333069	-0.245233	-0.229749
210582_s_at	0.000224326	0.0122915	-0.943677	-0.934495	-0.394757	-0.356987	-0.496667
214131_at	0.000225789	0.0123555	0.170971	0.403554	-0.133243	-0.429158	-0.933539
200629_at	0.000227069	0.0123931	0.467452	0.303563	0.177516	-0.407189	-0.4632
230413_s_at	0.000227069	0.0123931	0.395244	0.461343	0.113497	-0.0094962	-0.256171
222759_at	0.000228349	0.012408	-0.12386	-0.120593	-0.326596	-0.477953	-0.540614
214628_at	0.000228532	0.012408	0.278559	0.3836	0.817404	1.05983	0.607902
205472_s_at	0.000228532	0.012408	-1.15125	-1.12551	-0.811027	0.108613	1.11399
221811_at	0.000228532	0.012408	0.203604	0.115195	-0.155606	-0.210337	-0.530748
201918_at	0.000229721	0.0124452	0.426902	0.523767	0.265389	-0.097128	-0.0513183
227861_at	0.000229813	0.0124452	0.161293	0.0787561	-0.162571	-0.225101	-0.376043
225509_at	0.000232465	0.0125725	-0.404362	-0.126293	-0.0180166	-0.0185878	0.144505
1553565_s_at	0.000233653	0.0126204	-0.137258	0.0653205	0.354197	0.955824	0.09866
226153_s_at	0.000234568	0.0126535	-0.112438	-0.171773	-0.31079	-0.590478	-0.598018
202398_at	0.000236305	0.012685	-0.708276	-0.432487	-0.336935	-0.0307094	-0.190991
216985_s_at	0.000236397	0.012685	-0.929449	-1.18335	-0.721016	0.152007	-0.144722
229569_at	0.000236488	0.012685	-1.78525	-1.91631	-1.32801	-0.677156	-1.20087
228916_at	0.000236671	0.012685	-0.330791	-0.526243	-0.619363	-0.826374	-0.771658
1555643_s_at	0.000236671	0.012685	-1.74758	-1.92354	-1.18519	-0.511219	-1.13848
201211_s_at	0.000238683	0.0127764	-0.0641067	-0.0844281	0.34756	0.916245	0.287654
201454_s_at	0.000239049	0.0127796	0.0280124	0.133013	0.287802	0.543462	0.0636317
225002_s_at	0.000240512	0.0128414	0.856377	0.918497	0.706298	0.0656033	0.0398174
236000_s_at	0.000241152	0.0128591	-0.108494	-0.3136	-0.584444	-0.798336	-0.69928
237870_at	0.00024417	0.0129743	-0.515041	-0.398741	-0.0344391	0.428623	-0.583069
218714_at	0.000244444	0.0129743	0.0787552	0.105786	0.310065	0.279463	0.462098
228325_at	0.000244993	0.0129743	-0.808375	-0.399457	-0.413071	0.0516089	0.231361
201171_at	0.000245085	0.0129743	-0.513986	-0.370471	-0.296131	0.341762	0.0267383
216316_x_at	0.000245085	0.0129743	-0.837571	-0.868664	-0.331854	0.322614	-0.326517
207791_s_at	0.000245176	0.0129743	-0.551174	-0.697778	-0.48172	0.0889608	0.260175
201642_at	0.000246639	0.0130196	-0.317522	-0.211996	-0.0540929	-0.073789	-0.176799
223023_at	0.000246822	0.0130196	0.420733	0.470164	0.296673	-0.21488	-0.0474389
215236_s_at	0.000247096	0.0130196	-0.417555	-0.506833	-0.0661226	0.400654	-0.035824
209200_at	0.000247279	0.0130196	0.978218	1.08541	0.582346	-0.137467	-0.871131
225005_at	0.000248011	0.0130252	-0.0256578	0.227134	0.299537	0.440617	0.349379
242062_at	0.000248011	0.0130252	-0.82633	-0.789804	-0.429361	-0.132601	-0.0411676
239593_at	0.000249108	0.0130548	-0.283794	0.0729772	0.0545989	0.307014	0.457263
204370_at	0.0002492	0.0130548	-0.188686	-0.101755	0.0094248	0.127253	0.308819
227637_at	0.00024984	0.013072	0.0403677	0.0946057	-0.235807	-0.377839	-0.299065
241652_x_at	0.000250754	0.0131034	-1.48681	-1.7346	-1.24813	-0.37723	-0.269673
231940_at	0.000254595	0.0132804	-0.0425313	-0.160258	-0.461701	-0.809379	-0.890496
206348_s_at	0.000254778	0.0132804	-0.50527	-0.676824	-0.203538	0.163707	0.0539417
218753_at	0.000257613	0.0134114	0.225639	0.171	0.152298	-0.232745	-0.346787
225262_at	0.000259076	0.0134708	-0.906593	-0.806908	-0.449195	-0.221044	-0.556766
242931_at	0.000259899	0.0134968	0.331722	0.300512	0.914339	1.24846	0.238881
236834_at	0.000262186	0.0135986	0.536675	0.367178	-0.0662444	0.124022	-0.158187
228905_at	0.000263649	0.0136575	-0.0307177	-0.146707	-0.482575	-0.820497	-1.17885
201548_s_at	0.000265021	0.0137116	-0.389744	-0.318647	-0.13325	0.756457	-0.129086
241237_at	0.00026749	0.0138193	-0.520595	-0.527753	-0.0161126	0.478189	-0.109525
200961_at	0.000267764	0.0138193	-0.28153	-0.288144	-0.0819029	0.022372	0.0725131
223566_s_at	0.000270142	0.013911	0.50117	0.537067	0.0728856	-0.020944	-0.0659093
243414_at	0.000270508	0.013911	0.234131	0.210869	-0.0795891	-0.164372	-0.941592
200663_at	0.000270599	0.013911	-0.251094	-0.159494	0.0288385	0.221891	0.674679
224986_s_at	0.000270873	0.013911	0.0434852	0.101324	-0.128393	-0.245468	-0.238936
238523_at	0.000271331	0.0139173	0.460786	0.476977	0.339741	-0.233665	-0.779318
227516_at	0.000273617	0.0140158	0.104641	0.103215	-0.192852	-0.273656	-0.237919
232267_at	0.000274166	0.0140158	0.842782	1.01032	0.172857	-0.339634	-0.187511
218910_at	0.000274257	0.0140158	-0.490799	-0.214664	-0.101694	0.297071	0.935909
228642_at	0.000274623	0.0140173	0.467147	0.588112	0.21632	-0.452739	-0.591377
203250_at	0.000274989	0.0140189	0.0183736	0.0241289	-0.135516	-0.18023	-0.285371
215783_s_at	0.000277092	0.0141089	-1.50061	-1.56909	-0.78786	-0.318104	-1.10631
209281_s_at	0.000279927	0.0142105	0.243025	0.378517	-0.110888	-0.722284	-0.70094
215990_s_at	0.000279927	0.0142105	-1.15475	-1.33294	-0.673734	-0.165833	-0.932087
217506_at	0.00028011	0.0142105	0.145278	-0.0662835	-0.416202	-0.957599	-1.05807
212934_at	0.000280841	0.0142304	-0.764292	-0.789628	-0.491891	-0.19494	-0.668661
212343_at	0.000281299	0.0142329	0.324934	0.18352	0.159189	-0.136483	-0.726438
200815_s_at	0.000281573	0.0142329	-0.338614	-0.255366	-0.0956463	0.0730877	0.290999
238635_at	0.000282762	0.0142643	0.202661	-0.0857507	-0.303441	-0.457284	-0.915735
229287_at	0.000282945	0.0142643	-0.449846	-0.407723	-0.123831	0.158754	-0.315345
209090_s_at	0.000283219	0.0142643	-0.39405	-0.235377	-0.013209	0.0587522	0.112933
203845_at	0.000283768	0.0142747	-0.0412297	0.163833	0.234518	0.303868	-0.0624974
1563110_at	0.000284134	0.0142759	-0.135424	-0.287414	-0.0324661	0.237599	0.334367
226121_at	0.000285231	0.0143138	-1.56862	-1.67129	-0.996802	-0.446052	-0.629759
222498_at	0.000286694	0.01437	-0.470024	-0.569227	-0.349174	0.3013	0.485371
218024_at	0.000287609	0.0143858	0.629362	0.76776	0.410742	0.147581	0.601142
64418_at	0.0002877	0.0143858	0.197193	0.144062	0.02734	-0.22012	-0.361037
213501_at	0.00028834	0.0144006	-0.711555	-0.765799	-0.43147	-0.0974591	-0.34513
200799_at	0.00028898	0.0144153	-0.473361	-0.540201	-0.271178	-0.0627268	-0.0993907
212847_at	0.000290261	0.0144619	0.127912	-0.0689041	-0.188806	-0.535391	-0.837877
243645_at	0.000291084	0.0144856	-0.182797	-0.156971	0.30493	0.0608944	0.396453
210173_at	0.000291724	0.0145002	-0.550799	-0.508448	-0.262286	0.193495	0.178954
226353_at	0.000293553	0.0145463	-0.486619	-0.39781	-0.262684	0.0069972	0.0349677
238591_at	0.000293919	0.0145463	-0.174199	0.194773	0.554038	0.492369	-0.376365
211914_x_at	0.00029401	0.0145463	-0.521616	-0.568228	-0.218443	0.032397	0.245575
201963_at	0.000294467	0.0145463	-0.778897	-0.809483	-0.548913	-0.263921	-0.495511
212335_at	0.000294742	0.0145463	-0.650288	-0.661253	-0.398396	0.0331734	-0.636244
227934_at	0.000294742	0.0145463	0.202856	0.0405209	-0.164871	-0.600644	-1.08796
226874_at	0.000295473	0.0145652	-0.471222	-0.206646	-0.175984	0.180005	0.0927893
200788_s_at	0.000296754	0.0145984	0.702818	0.864133	0.450703	-0.139616	-0.456112
213742_at	0.000296845	0.0145984	0.133027	0.137229	-0.301186	-0.49039	-0.798479
221768_at	0.000297394	0.0146081	0.0992089	-0.0750195	-0.410923	-0.51757	-0.635703
217811_at	0.000298491	0.0146321	-0.352635	-0.345663	-0.164007	0.151185	0.0159698
201803_at	0.000298583	0.0146321	0.017255	0.0309186	-0.155622	-0.338156	-0.289984
218486_at	0.000299406	0.0146552	0.724253	0.698762	0.211909	-0.261105	-0.609427
212485_at	0.000299771	0.014656	-0.13584	-0.170557	-0.375209	-0.403999	-0.530917
234931_at	0.000301143	0.014702	0.041754	0.433464	0.443514	0.670758	0.87841
232553_at	0.000301417	0.014702	1.57126	1.37799	1.13259	0.947999	-0.0701391
222303_at	0.000303521	0.0147873	-1.41554	-1.17426	-1.04429	-0.141872	-0.581026
201032_at	0.000307362	0.014957	0.239089	0.223262	0.0699475	-0.245801	-0.23594
215358_x_at	0.000308733	0.0150063	-0.376642	-0.666939	-0.722678	-0.669738	-1.31046
228655_at	0.000309191	0.015011	0.322283	-0.0025466	-0.044868	-0.220669	-0.227003
208780_x_at	0.000310105	0.0150379	-0.493241	-0.413111	-0.188799	-0.0522467	-0.151262
200987_x_at	0.000311203	0.0150522	-0.347991	-0.425582	-0.080771	-0.0465778	0.20771
1566161_at	0.000311385	0.0150522	-0.419315	-0.172511	0.227704	0.0395711	0.0358595
212514_x_at	0.000311568	0.0150522	0.0386098	0.159636	0.420063	0.62677	0.227277
1555325_s_at	0.000311843	0.0150522	0.298684	0.114911	-0.145987	-0.491876	-0.178598
219869_s_at	0.000313946	0.0151363	-0.840452	-0.4872	-0.124439	0.0475031	1.03487
214525_x_at	0.000315866	0.0152026	0.330577	0.129305	0.187062	-0.116515	-0.883343
37152_at	0.000316049	0.0152026	0.0540396	-0.132062	-0.338568	-0.260863	-0.90333
212124_at	0.000318519	0.0153037	0.347183	0.271177	0.0028084	-0.314045	-0.247593
202664_at	0.000320256	0.0153561	0.107842	0.011781	-0.0697714	-0.140396	-0.815425
224303_x_at	0.000320713	0.0153561	-0.544747	-0.649789	-0.444233	-0.158987	0.151099
228020_at	0.000320713	0.0153561	0.231126	-0.318428	-0.198234	-0.210954	-0.31229
208896_at	0.000322176	0.0154081	0.360343	0.274475	0.0394775	-0.392363	-0.2106
225432_s_at	0.000322634	0.0154081	0.508718	0.574385	0.24939	-0.0308093	-0.385194
201250_s_at	0.000322908	0.0154081	0.479446	0.672224	0.913737	1.90479	1.6285
212696_s_at	0.000323274	0.0154081	0.280098	0.32308	0.182799	-0.0433381	-0.225567
203090_at	0.00032428	0.0154384	-0.143432	-0.0852247	0.219846	0.106276	0.126747
228444_at	0.0003262	0.0155121	0.309511	0.410996	0.0358292	-0.189551	-0.371727
226459_at	0.000327206	0.0155423	-0.777038	-0.823205	-0.414656	-0.155081	-0.293905
213006_at	0.000327755	0.0155506	-0.91564	-0.554205	-0.592809	0.070463	0.0892676
211775_x_at	0.000328395	0.0155633	-0.274992	0.117137	0.242714	0.100465	0.425596
241808_at	0.000329492	0.0155973	0.38205	0.545383	0.0212296	-0.246634	-0.519292
239660_at	0.000329858	0.0155973	-0.82711	-0.902382	-0.628995	0.078193	-0.685252
223262_s_at	0.000330773	0.0156228	-0.252456	-0.0918411	-0.103912	0.277917	0.240172
240870_at	0.000331321	0.015631	-0.779521	-0.829735	-0.469646	-0.194008	-0.459127
221486_at	0.000332236	0.015647	-0.696129	-0.665922	-0.493434	-0.0552522	0.346239
228002_at	0.000332419	0.015647	0.125367	0.198453	0.0066878	-0.324528	-0.870387
213653_at	0.000332785	0.015647	0.17035	-0.0356131	-0.238765	-0.374697	-0.297947
227857_at	0.000333333	0.0156548	-0.390849	-0.298883	-0.0192304	0.218168	0.169522
210569_s_at	0.000333699	0.0156548	-1.42688	-1.56494	-1.03756	-0.665583	-0.660827
204861_s_at	0.000334156	0.0156586	-1.51673	-1.53194	-1.09419	-0.51764	-0.469206
225896_at	0.000335802	0.0157181	0.410413	0.400233	0.162088	-0.365098	-0.700127
234339_s_at	0.000336443	0.0157305	0.547578	0.347345	0.37422	-0.318516	-1.2284
236488_s_at	0.000337266	0.015738	0.366364	0.302054	-0.0869481	0.0867608	-1.31314
225310_at	0.000337357	0.015738	0.181576	0.0089012	-0.158106	-0.28558	-0.47533
239843_at	0.000338546	0.0157758	-0.706036	-0.741272	-0.456424	-0.236472	-0.283795
228996_at	0.00033946	0.0158008	-0.469128	-0.304028	-0.11585	0.125386	0.252263
217106_x_at	0.000340741	0.0158148	0.774785	0.798335	0.581071	0.295547	-0.264993
228281_at	0.000341107	0.0158148	-1.13976	-1.32512	-0.68862	-0.391094	0.0168504
211507_s_at	0.000341472	0.0158148	-0.685009	-0.62956	-0.313292	0.0977771	-0.0866096
213538_at	0.000341472	0.0158148	0.136661	0.0965468	-0.089374	-0.402677	-0.409277
223289_s_at	0.000341655	0.0158148	-0.635231	-0.704479	-0.588055	-0.238143	-0.003213
40225_at	0.000342936	0.0158474	0.348671	0.400868	0.31392	-0.104614	0.0914627
228753_at	0.000343118	0.0158474	-0.512351	-0.315384	-0.122951	0.124809	0.145189
218880_at	0.000343667	0.0158552	-1.02493	-1.1788	-0.687855	-0.27385	0.117821
224846_at	0.000346045	0.0159473	-0.404307	-0.186526	0.199062	0.0245507	0.096723
203175_at	0.000348605	0.0160299	-0.425688	-0.400473	-0.189886	-0.145341	0.164535
204749_at	0.000348605	0.0160299	0.532132	0.237878	0.157924	-0.201636	-0.845819
218684_at	0.000349063	0.0160332	0.886148	0.952343	0.771572	0.218124	0.127231
222496_s_at	0.000350892	0.0160995	-0.728354	-0.792963	-0.496414	-0.0087584	-0.152118
209770_at	0.000351532	0.0161112	0.898107	0.868823	0.579042	-0.225194	-1.35598
205298_s_at	0.000352538	0.0161396	0.237364	0.295807	0.0564938	-0.360676	-0.424812
224600_at	0.000353452	0.0161637	0.0367629	0.0688717	0.16233	0.235691	0.243932
214561_at	0.000354458	0.016191	-1.45537	-1.52292	-1.14705	-0.442979	-0.326626
219872_at	0.000354824	0.016191	-0.732668	-0.427923	-0.253832	-0.200395	-0.36027
218922_s_at	0.000356744	0.0162609	-0.121003	0.118286	0.327436	0.515399	-0.0552572
222816_s_at	0.000359396	0.0163639	0.644326	0.233701	0.282606	-0.333989	-0.861207
217822_at	0.000361225	0.0164013	0.216889	0.23983	-0.0200158	-0.251676	-0.285991
205212_s_at	0.0003615	0.0164013	-1.32303	-1.47628	-0.96273	-0.591957	-0.591078
218035_s_at	0.000361957	0.0164013	-0.552977	-0.54456	-0.292354	-0.0494228	-0.0564581
225850_at	0.000361957	0.0164013	-0.19528	-0.253313	-0.0390625	0.137459	0.167561
210872_x_at	0.00036278	0.0164013	-1.51929	-1.58174	-1.03106	-0.533677	-0.329196
236395_at	0.00036278	0.0164013	0.537013	0.46056	-0.0345443	-0.330982	-1.6648
239225_at	0.000363146	0.0164013	-0.827258	-0.821051	-0.436794	0.19221	-0.222074
242932_at	0.00036342	0.0164013	0.260815	0.286573	-0.0317563	-0.209203	-0.173226
243753_at	0.000363969	0.0164013	-0.17851	-0.0858318	0.187261	0.137766	0.351794
1554322_a_at	0.000365249	0.0164013	-0.728074	-0.495972	-0.509644	0.059093	-0.226135
222478_at	0.000365798	0.0164013	0.15692	0.319782	0.0570972	-0.315698	-0.360582
208804_s_at	0.000365981	0.0164013	0.638775	0.751421	0.544196	0.10855	-0.141966
230293_at	0.000366529	0.0164013	0.258442	0.126028	0.0393826	-0.329573	-0.580815
204800_s_at	0.000366621	0.0164013	-0.415665	-0.399956	0.0461444	0.126714	-0.435667
227087_at	0.000366804	0.0164013	-0.181127	-0.0387619	-0.309915	-0.46668	-0.969817
55872_at	0.000366895	0.0164013	0.372436	0.135581	0.0513283	-0.298613	-0.610665
1562069_at	0.000366895	0.0164013	-0.285499	-0.0314136	0.11411	0.311606	0.309392
1560992_at	0.00036845	0.0164478	-0.209821	-0.186415	0.219001	0.197367	-0.0346764
225547_at	0.000368724	0.0164478	0.59852	0.601218	0.473649	0.0441231	-0.432673
227333_at	0.00036973	0.0164725	-0.382845	-0.432527	-0.0897584	0.0494626	0.0867527
215285_s_at	0.000370279	0.0164725	-1.46341	-1.4246	-1.12205	-0.455749	-0.702439
200796_s_at	0.000370462	0.0164725	-0.219322	-0.829944	0.22086	1.05092	0.389609
202677_at	0.000371193	0.0164781	-0.0119238	0.002737	-0.196999	-0.294845	-0.101392
219161_s_at	0.000371376	0.0164781	-0.313369	-0.271185	-0.033637	0.185387	-0.235508
226250_at	0.00037284	0.0165254	-0.587233	-0.919925	-1.19414	-1.21849	-0.890669
204924_at	0.000374486	0.0165632	-0.370336	-0.327785	-0.12804	0.14156	0.48198
208653_s_at	0.000374486	0.0165632	-0.838493	-0.955785	-0.714968	-0.0578499	0.163831
209367_at	0.000377229	0.0166493	-0.905807	-0.934021	-0.412754	-0.21	-0.137901
201926_s_at	0.000377229	0.0166493	-1.34425	-1.53514	-1.03092	-0.404557	-0.541686
219238_at	0.000377961	0.016664	-0.0526689	-0.0970278	0.176322	0.28704	0.296761
1561486_at	0.000380521	0.0167592	-0.618962	-0.545629	-0.318565	0.183586	-0.228074
226362_at	0.000383265	0.0168622	0.329271	0.0752068	-0.0342556	-0.171473	-0.195672
203241_at	0.000384088	0.0168806	0.102266	0.0807058	-0.058246	-0.234581	-0.431375
1553928_at	0.000384728	0.0168853	-0.51552	-0.498928	-0.370101	-0.0104958	0.0279514
1555058_a_at	0.000385002	0.0168853	-0.674108	-0.415739	-0.346804	-0.132397	-0.37963
221493_at	0.000385642	0.0168956	0.344098	0.316965	0.142923	-0.0785072	-0.066685
209876_at	0.000386191	0.0169019	-0.615681	-0.570946	-0.378028	-0.150086	0.0468037
228309_at	0.000386648	0.0169042	-0.594578	-0.313455	-0.0768883	0.380149	0.217935
203547_at	0.00038866	0.0169744	0.671206	0.843205	0.401715	-0.608081	-0.98607
206359_at	0.000389758	0.0170045	-2.62869	-1.95695	-1.87077	-1.10294	-0.919698
229111_at	0.000390215	0.0170067	0.340197	0.188645	0.0734613	-0.0239483	-0.681933
204629_at	0.000391678	0.0170349	1.69558	1.60936	1.45155	1.2208	0.0024752
219607_s_at	0.000391678	0.0170349	-1.51977	-1.17299	-1.00492	0.113343	0.592621
218067_s_at	0.000395519	0.0171841	0.18043	0.0617086	0.0401323	-0.0868507	-0.583746
206038_s_at	0.000398262	0.0172853	-0.449971	-0.696487	-0.229041	-0.0845128	0.419895
214578_s_at	0.000400091	0.0173466	-0.623547	-0.65386	-0.525072	-0.239651	0.0213248
213156_at	0.000400823	0.0173603	-0.727866	-1.26831	-1.40845	-1.45739	-1.12375
226403_at	0.000402286	0.0174056	-0.128329	-0.00168266	0.274079	0.671965	-0.148542
226833_at	0.000404207	0.017448	-0.504795	-0.409959	-0.0075208	0.216259	0.0609937
239151_at	0.000404664	0.017448	0.361849	0.410898	0.0724572	0.0694655	-0.611402
224357_s_at	0.000404755	0.017448	-1.40575	-1.21968	-1.00319	-0.194107	0.562971
227026_at	0.000404938	0.017448	0.185742	0.151391	0.0592532	-0.0602911	-0.645488
218082_s_at	0.00040567	0.0174616	0.181044	0.294648	0.0495997	-0.24526	-0.363614
219243_at	0.000408688	0.017571	0.137687	-0.104543	-0.206112	-0.898343	-1.84582
218669_at	0.000409053	0.017571	-0.310802	-0.335334	-0.163879	-0.0322576	-0.0383937
210716_s_at	0.000409602	0.0175756	-0.406189	-0.286086	-0.197107	-0.123046	0.180037
1556185_a_at	0.000410151	0.0175756	-0.288805	-0.18167	0.454909	0.389963	-0.356791
1554016_a_at	0.000410425	0.0175756	-1.20225	-0.94129	-0.698447	-0.421197	-0.0764463
240387_at	0.000412529	0.0176296	-0.189261	0.0205394	0.162514	0.181594	0.136962
225251_at	0.000412529	0.0176296	-0.608765	-0.808341	-0.189276	-0.05187	-0.510317
203041_s_at	0.000414266	0.0176857	0.323642	0.567714	0.798807	0.737374	0.455012
235907_at	0.000417741	0.0177912	-0.847674	-0.585129	-0.541067	-0.313278	-0.276492
212690_at	0.000417924	0.0177912	0.297949	0.224967	-0.0084966	-0.509427	-0.865475
224534_at	0.000418016	0.0177912	-0.545872	-0.207333	0.0934238	0.487015	-0.592961
227604_at	0.00041957	0.0178378	-0.422521	-0.461074	-0.182244	0.0035462	0.36225
219722_s_at	0.000421033	0.0178378	-0.215889	-0.0617117	0.298378	0.235492	-0.0741429
210554_s_at	0.000421308	0.0178378	-0.113788	-0.0390979	0.228676	0.148557	-0.216402
242289_at	0.000421308	0.0178378	0.28881	0.105789	-0.150419	-0.46253	-0.58087
203184_at	0.000421582	0.0178378	-0.41886	0.0211344	-0.0185878	0.0527215	0.145995
243375_at	0.000421674	0.0178378	0.0680913	0.142572	-0.247819	-0.577192	-0.371673
205917_at	0.000423045	0.0178777	-0.296706	-0.427779	-0.66302	-0.654154	-0.883912
220755_s_at	0.000425514	0.0179093	0.636354	0.583055	0.4414	0.0807534	-0.655688
242108_at	0.00042588	0.0179093	0.18488	0.134285	-0.220949	-0.420647	-0.46954
215717_s_at	0.000426246	0.0179093	-0.33862	-0.392146	-0.0204442	-0.150839	0.0948109
234995_at	0.000426337	0.0179093	0.459321	0.43183	0.174124	-0.0971856	0.148969
238431_at	0.000426337	0.0179093	0.599407	0.817101	0.423533	-0.129567	-0.73658
239056_at	0.000426429	0.0179093	-0.408728	-0.20089	-0.194231	0.2065	0.338667
212046_x_at	0.000426795	0.0179093	-0.399067	-0.346397	-0.0101626	-0.391276	-0.130061
208089_s_at	0.000427709	0.0179231	0.632426	0.461292	0.235049	0.194041	0.173778
208268_at	0.000427984	0.0179231	0.156962	0.214244	-0.249425	-0.565108	-1.35026
231399_at	0.000429264	0.0179587	0.280347	0.379329	0.706906	0.873327	0.515243
229373_at	0.000430087	0.0179751	-1.24444	-1.18858	-0.827518	-0.411946	-0.783549
228075_x_at	0.000431276	0.0179975	0.349786	0.2397	0.0393864	-0.0433177	-0.434108
213939_s_at	0.000431824	0.0179975	0.340117	0.189397	-0.13067	-0.644797	-1.36646
214531_s_at	0.000431916	0.0179975	-0.586754	-0.676805	-0.439036	-0.274696	0.24583
214118_x_at	0.000433471	0.0180443	0.254409	0.249643	-0.0465509	-0.346767	-0.0337853
222229_x_at	0.000434476	0.0180682	0.516593	0.453118	0.403556	0.0152558	-0.339326
202758_s_at	0.000440604	0.0182866	0.0950501	0.0916264	0.410618	0.348207	0.792277
221581_s_at	0.000440604	0.0182866	-0.542219	-0.696913	-0.331	-0.0742991	-0.311904
219283_at	0.000441244	0.0182949	-0.571149	-0.574423	-0.384147	-0.135588	0.020706
239250_at	0.000443439	0.0183677	-0.237406	-0.643823	-0.883132	-0.646329	-1.32996
209305_s_at	0.000446091	0.018441	-0.430681	-0.823913	-0.0944441	0.524104	0.519078
210787_s_at	0.000446091	0.018441	-0.468455	-0.411646	-0.0721449	0.358098	0.259667
243024_at	0.000446639	0.0184454	-0.336295	-0.30308	-0.127438	0.188524	-0.0887312
213251_at	0.000448651	0.0185032	0.231372	0.296415	0.004165	-0.174122	-0.0719917
201919_at	0.000448925	0.0185032	0.603619	0.710729	0.343118	-0.0062118	0.150538
223552_at	0.000450389	0.0185307	-1.04545	-0.935682	-0.449615	-0.372328	-0.73732
204937_s_at	0.00045048	0.0185307	0.227907	0.176111	-0.159626	-0.288543	0.167402
202872_at	0.000454412	0.018674	-1.69188	-1.89009	-1.40914	-0.63716	-0.361841
204174_at	0.000457522	0.0187833	-0.7468	-0.891102	-0.429491	-0.0360501	0.0547157
224376_s_at	0.00045807	0.0187874	-0.666216	-0.712933	-0.397106	-0.291961	-0.0787547
209654_at	0.000459808	0.0188401	0.221684	0.349468	0.013804	-0.301636	-0.200763
213805_at	0.000462186	0.0189117	0.0494704	0.0209678	0.298712	0.964096	0.535754
222133_s_at	0.00046246	0.0189117	-0.166101	-0.189626	0.0106624	0.235644	-0.0247249
228056_s_at	0.0004631	0.018912	-0.747135	-0.689514	-1.04623	-1.50669	-2.2452
201925_s_at	0.000463374	0.018912	-1.17049	-1.3524	-0.936335	-0.379338	-0.485737
217821_s_at	0.000464289	0.0189309	0.208477	0.0040698	-0.166105	-0.374142	-0.0201586
236407_at	0.000465661	0.0189683	-1.78325	-1.86561	-1.53724	-0.454639	0.0410479
224898_at	0.000467307	0.019002	-0.140455	0.0709185	0.226116	0.442916	0.318188
220560_at	0.000467398	0.019002	0.63668	0.751781	0.453031	0.0724165	-0.273528
204668_at	0.00046877	0.0190392	-0.621248	-0.713809	-0.199202	-0.0920051	-0.200337
1564063_a_at	0.000471971	0.0191506	-1.06841	-1.10489	-0.775188	-0.252394	0.03326
238678_at	0.00047444	0.0192052	-0.862971	-0.952979	-0.366006	-0.136332	-0.559511
202464_s_at	0.000475171	0.0192052	-1.99025	-1.97011	-1.40946	-0.746271	-0.890986
218618_s_at	0.000475171	0.0192052	-0.808779	-0.750396	-0.423561	-0.246408	-0.682553
218371_s_at	0.000476269	0.0192052	-0.754716	-0.791001	-0.588237	-0.250034	-0.250706
1562239_at	0.000477092	0.0192052	-0.128224	0.0625826	0.362322	0.427702	1.03185
218490_s_at	0.000477275	0.0192052	0.0649666	-0.133206	-0.277639	-0.500766	-0.69843
1570376_at	0.000477458	0.0192052	-0.244743	-0.349186	0.0168742	0.37695	0.52928
227508_at	0.000477458	0.0192052	0.192752	0.358033	-0.016541	-0.351065	-0.269956
202100_at	0.000477458	0.0192052	-0.593438	-0.558958	-0.327161	-0.0908206	-0.138323
226446_at	0.000479378	0.0192639	0.512972	0.881277	1.09712	1.08774	1.70781
227074_at	0.00048075	0.0192796	0.308758	0.145481	0.0064022	-0.25807	-0.753803
203309_s_at	0.00048075	0.0192796	-0.0883944	0.115563	0.143565	0.276773	0.249024
214760_at	0.000481939	0.0192796	0.297288	0.231108	-0.0421284	-0.213381	-0.79887
227135_at	0.000483128	0.0192796	0.265777	0.462826	0.082828	-0.841112	-1.63007
204116_at	0.000483219	0.0192796	0.0264068	0.0686804	0.528616	0.388276	0.137953
211976_at	0.000483859	0.0192796	0.569055	0.783565	0.365272	-0.127238	0.350644
221112_at	0.000483859	0.0192796	-0.353297	-0.472202	-0.148872	0.295828	0.601156
209332_s_at	0.000484134	0.0192796	0.128819	0.150544	0.0299575	-0.0831246	-0.489778
200959_at	0.000484225	0.0192796	0.338286	0.173186	0.153381	-0.363684	0.193192
203831_at	0.000485139	0.0192796	0.142998	0.219653	0.0832445	-0.261144	-0.311555
230903_s_at	0.000485231	0.0192796	0.774056	0.401023	0.417606	0.429689	-0.165125
202256_at	0.000486145	0.0192796	-0.195318	-0.295811	-0.0137564	0.205047	0.108439
228251_at	0.000486328	0.0192796	-0.234248	-0.0639116	0.229907	0.722674	0.37466
213649_at	0.000486694	0.0192796	0.58967	0.503972	0.19645	-0.336019	-0.936778
223452_s_at	0.000486694	0.0192796	-0.848748	-0.772985	-0.680369	-0.010115	0.742256
202581_at	0.000488432	0.0193149	-0.862159	-1.10056	-0.543771	-0.205815	0.0810033
202579_x_at	0.000488797	0.0193149	0.503843	0.440187	0.363224	0.0218008	0.126372
239269_at	0.000489438	0.0193149	0.221201	0.654661	1.01361	1.70883	0.79608
220241_at	0.000489438	0.0193149	-1.21684	-1.03423	-0.894825	-0.349062	-0.588099
230637_at	0.000489986	0.0193183	0.345742	0.0658658	0.152486	-0.194883	-0.206589
209099_x_at	0.000490626	0.0193253	0.345486	0.742061	0.663857	0.945318	1.18454
218496_at	0.000493553	0.0194223	0.3958	0.352676	0.132602	-0.115955	-0.276532
222469_s_at	0.000494193	0.0194292	-0.455912	-0.414139	-0.221988	-0.127861	0.0697173
200678_x_at	0.000498217	0.0195613	-0.0914341	0.0875285	0.260181	0.126492	0.0982405
32209_at	0.000498491	0.0195613	0.455339	0.459826	0.44184	0.0670401	-0.408656
203524_s_at	0.00049968	0.0195895	-0.0064736	0.159171	0.356917	0.303973	0.260246
211416_x_at	0.000503246	0.0197108	-0.48856	-0.471121	-0.124202	-0.129307	0.310317
236383_at	0.000503887	0.0197174	-0.882359	-0.940057	-0.60381	0.0481303	-0.601864
225593_at	0.000509282	0.0199099	0.223036	0.394383	0.574391	0.447914	0.219923
219253_at	0.000510471	0.0199377	-0.883237	-0.839276	-0.657315	0.0689112	0.694612
209696_at	0.000514678	0.0200832	-0.765149	-0.724358	-0.9573	-1.54735	-1.53046
203388_at	0.000515409	0.020093	-0.517861	-0.602969	-0.152831	-0.151295	-0.144211
204285_s_at	0.000517513	0.0201562	1.51777	1.50551	1.07901	0.400923	0.612571
217977_at	0.000518427	0.020173	-0.381065	-0.407496	-0.102437	-0.0544884	0.182465
207574_s_at	0.000521079	0.0202573	-0.191969	-0.316318	0.0856357	0.470242	0.480232
206700_s_at	0.000521628	0.0202597	0.166444	0.137085	-0.164833	-0.353809	-0.385336
204113_at	0.000523548	0.0203154	-0.231516	0.0306192	0.266774	0.320893	-0.00074256
201960_s_at	0.000525469	0.020371	0.352293	0.343226	0.221233	-0.17233	-0.546477
227121_at	0.00052684	0.0204053	-0.454235	-0.802793	-1.00894	-0.977099	-0.749401
1559190_s_at	0.000527846	0.0204253	0.388451	0.241086	0.177979	-0.580794	0.290735
211938_at	0.000528944	0.0204488	0.752256	0.763935	0.630036	0.0088298	-0.187444
217833_at	0.000531687	0.0205345	0.536816	0.611367	0.330731	-0.0967887	-0.219996
1559957_a_at	0.000532144	0.0205345	0.157432	-0.111043	-0.180433	-0.450269	-1.07896
1558953_s_at	0.000532876	0.0205437	0.126047	0.107536	-0.0634894	-0.366041	-0.407773
222222_s_at	0.00053562	0.0206206	-0.356438	0.113112	0.37314	0.148728	-0.0525447
202593_s_at	0.000536168	0.0206206	-0.134868	-0.0525825	0.143778	0.415994	-0.0351847
1559096_x_at	0.000536351	0.0206206	-0.85653	-0.981357	-0.694294	0.360558	-0.501943
219679_s_at	0.000540558	0.0207617	-0.134058	-0.12602	0.115532	0.372459	0.17407
235286_at	0.000541015	0.0207617	-0.741157	-0.694981	-0.242267	-0.0530247	-0.810462
209744_x_at	0.000543027	0.0208147	-0.204099	-0.183362	0.0097818	0.275419	0.210858
221058_s_at	0.000543393	0.0208147	-0.596639	-0.52808	-0.292001	-0.180252	-0.308219
200974_at	0.000544947	0.0208274	-0.221518	-0.288359	0.034347	0.237602	0.185069
224698_at	0.000545039	0.0208274	0.746186	0.877573	0.595847	-0.0211344	-0.0948292
238911_at	0.000545222	0.0208274	-0.166363	0.341407	0.577095	0.317724	0.743643
209418_s_at	0.00054577	0.0208293	-0.618256	-0.513998	-0.223941	-0.190242	0.0201824
205251_at	0.000547051	0.0208591	-0.0160888	0.0679895	0.204728	0.780458	0.503759
1555651_at	0.000548422	0.0208923	-0.613541	-0.464132	-0.229329	0.22761	0.185775
231663_s_at	0.000550892	0.0209672	-0.473529	-0.746523	-0.148097	0.431965	0.734483
217831_s_at	0.000552263	0.0209778	-0.450075	-0.342896	-0.228714	-0.0946036	-0.013923
207266_x_at	0.000552812	0.0209778	-0.826516	-0.83839	-0.497157	-0.195872	-0.0421736
244070_at	0.000552904	0.0209778	-0.456442	-0.443996	0.0058548	-0.0212058	0.0739792
220577_at	0.000553178	0.0209778	-0.411807	-0.693912	-0.781249	-1.20916	-2.09004
203104_at	0.000554641	0.020983	0.634876	0.860461	0.315592	-0.753661	-1.44711
206279_at	0.000554733	0.020983	0.152531	0.0870818	-0.0700225	-0.245711	-0.777681
238937_at	0.000554824	0.020983	0.138588	-0.346943	-0.268262	-0.649114	-0.895549
209068_at	0.000557567	0.0209952	0.483002	0.543434	0.274364	-0.464283	-0.638261
215016_x_at	0.000557567	0.0209952	0.233497	0.194139	-0.10991	-0.168713	-1.25961
1553972_a_at	0.000557659	0.0209952	-1.40244	-1.24188	-0.930538	-0.137789	0.456523
202832_at	0.000558665	0.0209952	0.169156	0.146535	-0.0890258	-0.191743	-0.696648
227605_at	0.000558665	0.0209952	0.0263949	0.0234906	-0.302819	-0.547738	-0.474084
213831_at	0.000558848	0.0209952	0.21022	0.0745783	-0.132016	-0.488461	-1.50257
242495_at	0.000558939	0.0209952	-0.657713	-0.621634	-0.333347	0.0524557	0.39821
207431_s_at	0.000559671	0.0209952	-0.439556	-0.622228	-0.205064	0.0631126	-0.0215152
215092_s_at	0.000559671	0.0209952	-0.607169	-0.489197	-0.442769	0.1274	-0.234586
201601_x_at	0.000561408	0.0210411	-0.413746	-0.471298	-0.1519	-0.0995197	-0.185996
236988_x_at	0.000562323	0.0210411	-0.620458	-0.783845	0.0847437	0.0307898	-0.11261
226442_at	0.000562597	0.0210411	-0.210463	-0.346334	0.293286	0.601397	0.220469
231886_at	0.000563603	0.0210411	-1.34161	-1.37461	-0.765715	-0.11738	-1.2825
1562371_s_at	0.00056406	0.0210411	-0.224438	0.0604946	0.0687089	0.155461	0.239524
211987_at	0.000565432	0.0210411	0.208636	0.289049	0.0366698	-0.290043	-0.0044744
218967_s_at	0.000565432	0.0210411	0.409249	0.554152	0.198267	-0.385738	-0.779138
221481_x_at	0.000565432	0.0210411	0.109914	0.130736	-0.109474	-0.343015	0.0722166
228801_at	0.000565432	0.0210411	0.282668	0.357681	0.0530611	-0.0909296	-0.618754
228465_at	0.000566621	0.0210666	0.321205	-0.0768773	-0.145012	-0.289651	-0.384607
213241_at	0.00056845	0.0211158	-0.605184	-0.471378	-0.322789	-0.176656	-0.403604
220998_s_at	0.000569913	0.021136	-0.0798466	-0.0941666	-0.411254	-0.749278	-0.288184
205668_at	0.000570005	0.021136	0.715307	0.829228	0.407939	-0.447934	-0.623068
200800_s_at	0.000571193	0.0211425	-0.925159	-1.14983	-0.593189	-0.222676	-0.0924842
242051_at	0.000571193	0.0211425	0.506722	0.588013	0.209324	-0.575425	-0.432135
224828_at	0.00057348	0.0211895	-0.913097	-0.809294	-0.554972	-0.1667	-0.362345
204897_at	0.00057348	0.0211895	0.83221	1.00724	0.566107	-0.227139	-0.251003
212463_at	0.000576223	0.0212668	-1.11364	-1.26614	-0.986002	-0.132922	-0.0890905
222881_at	0.000576589	0.0212668	0.536937	1.02673	1.2193	1.4426	0.507694
201630_s_at	0.000578144	0.0213053	0.970741	1.11969	0.786336	0.408825	0.227332
200618_at	0.000579881	0.0213499	0.0179214	0.141647	0.193082	0.205656	0.0747691
221752_at	0.00058043	0.0213499	-1.05629	-0.854292	-0.663285	-0.470441	-0.339943
1554482_a_at	0.000580887	0.0213499	-0.401384	-0.371264	-0.230509	0.362011	0.7107
216673_at	0.000582625	0.0213949	0.0280738	-0.157708	0.157221	0.469277	0.957771
215603_x_at	0.000584271	0.0214365	-0.518896	-0.212926	0.0212058	-0.17627	0.485628
216609_at	0.000585368	0.0214579	-0.48576	-0.176332	-0.072764	0.263005	0.0945824
233571_x_at	0.000586191	0.0214692	1.14497	1.08579	0.793973	0.147642	0.221602
217199_s_at	0.000587197	0.0214872	-0.700127	-0.404864	-0.187096	-0.0653481	-0.271663
1565162_s_at	0.00058802	0.0214985	-0.32363	0.0726526	0.236032	0.202434	0.70542
213418_at	0.000589026	0.0215164	-0.129846	-0.258456	0.422774	0.363543	-0.320999
234311_s_at	0.000589941	0.021531	0.202991	0.084341	-0.0601031	-0.178999	-0.167944
203598_s_at	0.000591221	0.0215524	-0.359581	-0.387601	-0.287404	0.149188	0.616689
218437_s_at	0.000592593	0.0215524	0.664081	0.541719	0.400071	0.068152	-0.307006
226558_at	0.000592593	0.0215524	0.34571	0.269228	0.10654	-0.365837	-0.337663
224837_at	0.000592593	0.0215524	0.513218	0.444518	0.363793	-0.119621	-0.376619
222555_s_at	0.000593873	0.0215802	-0.017374	0.0187068	0.183674	0.223797	0.572802
233126_s_at	0.000597714	0.021682	-1.8116	-1.91323	-0.884364	0.356088	0.634176
226910_at	0.000597714	0.021682	-0.192838	-0.176216	-0.507703	-0.819192	-0.381492
1566958_at	0.000599543	0.0217295	-0.602927	-0.849777	-0.545401	0.452195	-0.145484
235747_at	0.00060192	0.0217788	0.28637	0.337815	-0.040882	-0.389788	-0.151161
218092_s_at	0.000602378	0.0217788	-1.69163	-1.90579	-1.3828	-0.606336	-0.626576
236338_at	0.000602469	0.0217788	-0.543589	-0.0668014	-0.0966939	0.791393	-0.252013
225794_s_at	0.000603658	0.0218029	0.643468	0.533463	0.521805	0.115777	0.207321
230112_at	0.000606219	0.0218765	-0.524959	-0.78473	0.0918685	-0.0016541	0.506256
34408_at	0.000607499	0.0219038	0.245266	0.34668	0.732576	0.77914	0.185556
214749_s_at	0.000609694	0.0219639	0.717421	0.765139	0.538281	0.333743	0.0631052
224564_s_at	0.000611248	0.0219952	-0.547533	-0.516734	-0.332524	-0.147759	-0.153409
234140_s_at	0.000611614	0.0219952	-0.236725	-0.317927	-0.492461	-0.837939	-0.671722
213039_at	0.000612346	0.0220025	0.338213	0.353778	0.266111	-0.352147	-0.400049
244352_at	0.00061326	0.0220139	0.0870397	0.143254	-0.118936	-0.45152	-1.0725
208670_s_at	0.000613717	0.0220139	0.533965	0.577851	0.359103	0.133999	-0.251005
207236_at	0.000615089	0.0220351	-0.0674145	-0.119571	-0.416902	-0.655176	-0.977468
205016_at	0.000615364	0.0220351	-1.67767	-1.49239	-1.1601	-0.576649	-1.32134
236013_at	0.000616278	0.0220489	-1.13043	-1.10405	-0.76723	0.643192	0.26367
202096_s_at	0.000619021	0.0221281	-0.96243	-1.12199	-0.540106	-0.316778	-0.207882
204494_s_at	0.00061957	0.0221288	0.21683	0.0162078	-0.0142086	-0.594009	-0.495248
228099_at	0.000623228	0.022235	0.254922	0.139398	0.0290527	-0.842666	-1.15149
1558299_at	0.00062396	0.022235	-0.507544	-0.646515	-0.287716	0.0429804	-0.0391691
225032_at	0.000624143	0.022235	-0.602894	-0.693972	-0.386963	-0.0310757	-0.356582
41220_at	0.000626246	0.022272	0.412104	0.618853	0.349141	-0.0888494	-0.334826
217755_at	0.000626246	0.022272	-0.863411	-0.980907	-0.576208	-0.294905	-0.136196
230566_at	0.000636031	0.0225815	-0.393341	-0.446443	-0.134475	0.310241	0.0466135
209580_s_at	0.000636031	0.0225815	-0.36849	-0.308759	-0.13922	-0.12263	0.101922
1555105_a_at	0.000638957	0.0226661	-0.525911	-0.671841	-0.392358	0.0183736	0.0353961
211623_s_at	0.000640604	0.0226702	0.837419	0.759898	0.688184	0.0647417	-0.482586
205841_at	0.000641061	0.0226702	-1.08757	-1.14504	-0.905798	-0.496781	-0.627612
241837_at	0.000641152	0.0226702	-0.790862	-1.07278	-0.526932	-0.0973513	-0.479631
212659_s_at	0.000641244	0.0226702	-0.98574	-1.18752	-0.45977	-0.437524	-0.444241
200958_s_at	0.000642341	0.0226898	-0.288541	-0.2301	-0.130795	-0.0463112	-0.0925608
201851_at	0.000645633	0.0227868	-0.130574	-0.0379229	0.118132	0.152981	0.0437489
205583_s_at	0.000646365	0.0227933	-0.320953	-0.445457	-0.688129	-0.741312	-1.19189
1559865_at	0.000647554	0.0228032	-0.265959	-0.382785	0.0117334	0.236573	0.181798
244752_at	0.000647737	0.0228032	-0.987785	-1.02445	-0.812134	-0.0646703	-0.0576234
218715_at	0.000650297	0.0228709	0.53163	0.456847	0.321534	-0.0828185	0.32935
224783_at	0.000650754	0.0228709	-0.0389335	-0.0441804	0.331335	0.563096	0.139936
227883_at	0.000653132	0.0229351	-0.923113	-0.255506	-0.102454	0.116196	0.461881
214363_s_at	0.000656607	0.0230248	0.474857	0.455119	0.284528	-0.138548	0.125627
212409_s_at	0.00065679	0.0230248	-0.619443	-0.9505	-0.542923	-0.241991	0.101181
1563498_s_at	0.000659168	0.0230727	0.387348	0.275398	0.124828	-0.291908	-0.858891
226240_at	0.000659259	0.0230727	-0.45859	-0.371565	-0.172747	0.0958743	-0.108442
208893_s_at	0.000663009	0.0231682	0.519728	0.875106	0.263367	-0.626109	-0.314682
202740_at	0.0006631	0.0231682	0.304008	0.208617	0.0296403	-0.0706558	-0.25246
238016_s_at	0.000664746	0.0232063	-0.838409	-0.792773	-0.637264	0.281529	0.0493598
218090_s_at	0.000665569	0.0232154	0.171281	0.349782	-0.0756776	-0.389698	-0.696233
218378_s_at	0.000666118	0.0232154	0.320281	0.305245	0.142849	-0.105401	-0.158809
242288_s_at	0.000667215	0.0232343	-0.98438	-0.974503	-0.765743	0.13857	0.000186592
219622_at	0.000668587	0.0232626	-0.568851	-0.19861	-0.0087346	0.453778	0.56091
222235_s_at	0.000672062	0.0233641	-0.708089	-0.876481	-0.700294	0.0742215	0.416913
1567628_at	0.000673525	0.0233823	0.573742	0.337496	0.332423	0.149117	-0.204701
219751_at	0.000673708	0.0233823	0.33329	0.170212	0.0341037	-0.648019	-0.757072
227746_at	0.00067444	0.0233883	0.504294	0.278275	-0.0358395	-0.0719586	0.215316
211100_x_at	0.000683676	0.0236819	-0.635588	-0.815083	-0.265791	-0.164908	-0.2876
204520_x_at	0.000684042	0.0236819	0.240785	0.275268	-0.00095914	-0.208142	0.0946935
209480_at	0.000685963	0.0237249	0.463076	0.553676	0.114072	-0.628991	-0.988822
232794_at	0.00068642	0.0237249	0.174322	0.0620783	-0.0243141	-0.144816	-0.960804
1553193_at	0.000687243	0.0237337	-0.00062356	-0.0308557	-0.510651	-0.978929	-0.710048
225191_at	0.000688432	0.0237551	0.0238	-0.396153	-0.33889	-0.657077	-0.597732
216268_s_at	0.000690169	0.0237611	0.369061	0.722922	0.709246	0.845667	1.33057
218023_s_at	0.000690352	0.0237611	-0.335825	-0.20779	-0.109958	0.105577	0.0451517
1552617_a_at	0.000690718	0.0237611	-0.344542	-0.297262	-0.0953088	0.0986788	-0.162366
203450_at	0.000691267	0.0237611	0.378979	0.254727	0.115376	-0.0349175	-0.26278
225949_at	0.000691449	0.0237611	0.141315	0.0363695	-0.359665	-0.303819	-0.242921
226513_at	0.000692638	0.0237739	-0.625984	-0.600544	-0.415413	-0.249129	-0.247785
217967_s_at	0.000693919	0.0237739	-0.591721	-0.518919	-0.361321	-0.102966	-0.333038
212706_at	0.00069401	0.0237739	0.606909	0.388823	0.319666	-0.221267	-1.10278
220053_at	0.000694102	0.0237739	-0.545422	-0.397212	-0.164816	-0.0717527	-0.103982
218396_at	0.000695565	0.0238045	0.391581	0.548579	0.227466	-0.262869	-0.272648
202009_at	0.000697302	0.0238102	-0.618228	-0.584099	-0.309132	-0.310164	-0.0288999
203941_at	0.000697302	0.0238102	0.0454847	0.198037	-0.124323	-0.560636	-0.358961
219513_s_at	0.000697759	0.0238102	0.141693	-0.242507	-0.350107	-0.288889	-0.768834
214752_x_at	0.000698308	0.0238102	0.754392	0.774796	0.565765	-0.0494426	-0.145243
222277_at	0.000698583	0.0238102	0.171675	0.0643716	-0.206125	-0.246021	-0.26395
201917_s_at	0.000699954	0.0238375	0.499845	0.666284	0.377359	-0.204879	-0.334901
206656_s_at	0.000701509	0.0238671	-0.41288	-0.301308	-0.0075922	0.10183	0.130332
227300_at	0.000701966	0.0238671	-0.266833	0.0300206	0.343278	0.430501	0.073399
212646_at	0.000703338	0.0238943	0.595664	0.750279	0.425906	-0.211515	-1.07448
209791_at	0.000711111	0.0241191	-1.04074	-0.894644	-0.519693	-0.633967	-0.58847
210916_s_at	0.000711111	0.0241191	-1.21699	-1.22397	-0.951735	-0.190718	-0.591502
1554241_at	0.00071358	0.0241791	-0.299414	-0.414662	-0.201379	0.249669	0.422394
1561624_at	0.000714037	0.0241791	-0.151012	-0.136055	0.159672	0.455177	-0.116289
225147_at	0.000715318	0.0242028	-0.385203	-0.338568	-0.654347	-0.911134	-1.05244
226060_at	0.000716872	0.0242358	-0.449168	-0.307078	-0.23036	0.0480129	0.198593
209004_s_at	0.000719707	0.0243119	-0.457911	-0.47642	-0.243725	-0.104135	-0.543376
216202_s_at	0.000723	0.0243863	-1.43631	-1.66032	-1.38303	-0.660612	0.0374198
235970_at	0.000723182	0.0243863	0.305311	0.21272	-0.0017612	-0.208429	-0.142564
205383_s_at	0.000723914	0.0243863	-0.495199	-0.811464	-0.979434	-0.989241	-0.713047
222182_s_at	0.000724554	0.0243863	0.0109004	0.0569536	-0.100182	-0.23606	-0.550982
225935_at	0.000724829	0.0243863	-0.704818	-0.580138	-0.309651	-0.283386	-0.301563
228791_at	0.000726292	0.0244158	0.432461	0.435453	0.0453685	-0.420578	-0.258944
219443_at	0.000727481	0.0244361	0.27744	0.123839	-0.0151606	-0.441084	-0.839887
226198_at	0.000730773	0.0245134	0.437333	0.518374	0.277044	-0.0194208	-0.0237524
211822_s_at	0.000730956	0.0245134	0.0880402	0.180267	-0.406605	-0.688021	-1.19482
1556706_at	0.000731687	0.0245182	-0.251281	-0.11199	0.0752387	0.064845	0.479525
219704_at	0.00073315	0.0245432	-0.340149	-0.185449	0.0321214	0.512659	1.10516
209623_at	0.000733608	0.0245432	0.692496	0.660555	0.484373	0.165555	0.0582331
208671_at	0.000735162	0.0245559	-0.19535	-0.192773	-0.132892	0.0087108	-0.0165172
225155_at	0.000735162	0.0245559	0.588674	0.592448	0.380853	-0.0658774	-0.249714
227252_at	0.000737906	0.024619	-0.311275	-0.334516	0.0096866	0.30135	-0.575675
214697_s_at	0.000738363	0.024619	-1.0089	-1.08712	-0.839478	-0.390052	-0.707641
211067_s_at	0.00073882	0.024619	-1.31357	-1.42196	-1.0498	-0.492288	-0.132952
231402_at	0.000746045	0.0248399	-0.682741	-0.659756	-0.329101	0.146969	-0.303012
218668_s_at	0.000749703	0.024931	-0.259558	-0.238207	-0.113411	0.08519	0.0318311
202038_at	0.000749977	0.024931	-0.154604	-0.164581	-0.320096	-0.435132	-0.186086
218265_at	0.000750709	0.0249355	0.191283	0.237502	-0.041367	-0.142564	-0.415381
217884_at	0.000751806	0.0249521	0.299814	0.179985	-0.0244971	-0.303452	-0.43274
226879_at	0.000752995	0.0249717	0.679013	0.911148	0.579216	-0.279483	-0.985851
203531_at	0.00075519	0.0250246	0.318358	0.363849	0.0849636	-0.194639	0.0898557
1556700_a_at	0.000760951	0.0251955	0.437391	0.242172	0.140669	-0.266041	-0.403341
211372_s_at	0.000764335	0.0252691	-1.32336	-1.37293	-0.662979	0.483403	1.05749
207196_s_at	0.000765889	0.0252691	-0.0792557	0.16112	0.282915	-0.041491	0.575876
224377_s_at	0.000766164	0.0252691	-0.646451	-0.614257	-0.449296	-0.199666	-0.323032
218456_at	0.000766255	0.0252691	0.220688	0.243809	-0.0607326	-0.466174	-0.808599
205931_s_at	0.000766712	0.0252691	-0.353113	-0.0101388	0.160389	0.215194	0.0297688
227697_at	0.000766804	0.0252691	-1.91623	-1.55131	-1.40679	-0.554038	-0.686993
229957_at	0.000768724	0.0252955	-0.286218	-0.39332	0.144571	0.448592	-0.408264
222221_x_at	0.000768816	0.0252955	-0.719167	-0.68873	-0.313871	-0.281978	-0.215336
206704_at	0.000770187	0.0253206	-0.507269	-0.581406	-0.1012	0.313687	-0.209858
225798_at	0.000771376	0.0253398	-0.013566	0.279132	0.169033	0.365536	0.407574
1568830_at	0.000773754	0.025373	-1.31824	-1.47454	-1.03994	-0.268118	-0.517027
200058_s_at	0.000774211	0.025373	0.181409	0.244458	0.0618184	-0.212288	-0.0877575
1560007_at	0.000774211	0.025373	-1.62572	-1.94547	-1.2568	-0.752589	-0.47407
208998_at	0.000774943	0.0253771	0.373614	0.533251	0.20747	-0.567339	-0.298676
1554203_at	0.000775766	0.0253841	-0.210595	-0.0686811	0.304253	0.486478	0.66752
215090_x_at	0.000777138	0.0254091	0.0824422	0.0255786	0.362606	0.501184	0.0847894
1565597_at	0.000778235	0.025425	-0.886162	-1.32104	-0.873101	0.345487	-0.357386
215787_at	0.000781161	0.0254867	0.0398655	-0.117735	-0.257401	-0.444113	-0.601588
212722_s_at	0.000781344	0.0254867	-1.2178	-1.37739	-0.999581	-0.495209	0.108208
1557099_at	0.000785185	0.0255819	-0.547926	-0.386429	-0.368647	0.113325	0.0405183
209226_s_at	0.000785642	0.0255819	0.0622539	0.26263	0.393772	0.337539	-0.0345735
225720_at	0.0007861	0.0255819	-0.271258	-0.0285836	-0.0351052	0.097441	0.314589
222266_at	0.0007893	0.0256661	0.508236	0.185496	0.208975	-0.232769	-1.07644
238438_at	0.000790215	0.0256758	0.0643043	-0.10516	-0.305311	-0.697192	-0.17172
236625_at	0.000791312	0.0256915	0.0457767	0.113603	-0.153284	-0.450936	-0.584901
210059_s_at	0.000793507	0.0257427	-0.807445	-0.800738	-0.463489	-0.27536	-0.557144
222857_s_at	0.000796616	0.0258235	-1.3569	-1.18606	-0.596059	-0.388528	-0.995842
222979_s_at	0.00079872	0.0258716	0.016065	0.0119714	0.218514	0.292225	0.684633
227270_at	0.000801372	0.0259374	-0.758956	-0.794318	-0.512042	-0.126952	-0.542128
221999_at	0.000804664	0.0260224	-0.178061	0.0259368	0.161249	0.174408	0.146689
214148_at	0.000805304	0.0260224	0.180176	-0.0502192	-0.174785	-0.541832	-1.42942
210737_at	0.00080631	0.0260224	-0.372891	-0.406395	0.114335	0.261021	0.10855
208737_at	0.000806493	0.0260224	0.25223	0.184859	0.145245	-0.296058	-0.0593482
206914_at	0.000809145	0.0260879	0.16227	0.284807	-0.173047	-0.805738	-1.41912
224248_x_at	0.000811065	0.0260982	0.0309267	-0.0263833	-0.0974332	-0.327967	-0.272136
237595_at	0.000811248	0.0260982	-0.468395	-0.222958	-0.0583557	0.257178	0.391588
223105_s_at	0.00081134	0.0260982	0.693399	0.794538	0.509072	0.208735	0.58527
224817_at	0.000812346	0.0261104	0.930938	0.670238	0.593193	0.528311	-0.316704
235308_at	0.00081326	0.0261197	-0.644063	-1.06358	-1.28223	-1.20849	-1.70978
212231_at	0.000814998	0.0261411	0.611278	0.640602	0.356697	-0.130681	-0.210987
209853_s_at	0.000815181	0.0261411	-0.333312	-0.410066	-0.114284	-0.0303828	0.201894
224558_s_at	0.000817558	0.0261973	-0.316135	-0.634774	-0.832758	-0.483348	-1.12164
213049_at	0.00081893	0.0262039	0.27902	0.222095	-0.0740002	-0.268495	-0.503237
218518_at	0.000819021	0.0262039	-0.0108766	-0.0771517	-0.178295	-0.37193	-0.413218
217800_s_at	0.000822039	0.0262804	0.0357919	0.0034748	-0.139959	-0.324495	-0.490746
202414_at	0.000822771	0.0262836	-0.0298971	0.0375209	-0.172622	-0.440898	-0.439975
205471_s_at	0.000823868	0.0262986	-1.08068	-1.04394	-0.678246	0.0656347	0.430633
202970_at	0.000829447	0.0264564	0.326603	0.0577152	0.106478	-0.180741	-0.353408
238596_at	0.000833562	0.0265674	0.0893178	0.0051646	-0.237005	-0.3251	-0.675668
209382_at	0.000834476	0.0265762	0.495516	0.528455	0.21447	0.135119	0.112174
219037_at	0.000838957	0.0266782	0.297991	0.0821547	-0.0144942	-0.28174	-0.161225
229353_s_at	0.000838957	0.0266782	0.737337	0.778066	0.406857	0.135745	0.146502
214112_s_at	0.000840329	0.0267015	0.231713	0.372469	0.108019	-0.0459028	0.0559855
1556888_at	0.000843804	0.026777	0.226128	0.306863	0.0661671	-0.257297	-0.329236
208892_s_at	0.000844079	0.026777	0.412264	0.730565	0.19522	-0.651801	-0.264828
226016_at	0.000844627	0.026777	0.448369	0.400637	0.267299	-0.186656	-0.450722
222646_s_at	0.000850114	0.0268866	-0.411119	-0.454679	-0.264136	0.168446	0.339561
201959_s_at	0.000850297	0.0268866	0.239304	0.278072	0.0772374	-0.302649	-0.644733
207157_s_at	0.000850663	0.0268866	-0.550706	-0.56393	-0.373987	-0.158519	-0.131959
213131_at	0.000850663	0.0268866	0.578737	0.645096	0.2967	-0.117367	-0.193806
202856_s_at	0.000852218	0.0269154	-0.634497	-0.560763	-0.232396	-0.187505	0.0604549
220983_s_at	0.000856241	0.027013	0.136931	0.189382	0.498505	0.920629	0.476837
1555883_s_at	0.000857064	0.027013	0.152983	0.134082	0.0085918	-0.649968	-0.79236
227266_s_at	0.000857247	0.027013	-0.239319	-0.271676	-0.0454763	0.0716366	-0.0571378
201483_s_at	0.000858253	0.0270243	0.114121	0.155891	0.336803	0.332518	0.340345
201519_at	0.000859899	0.0270557	0.575537	0.574643	0.462387	-0.0800406	-0.29343
225506_at	0.000860814	0.0270641	-0.0644756	-0.0386657	-0.246609	-0.427297	-0.304473
220603_s_at	0.000862643	0.0271012	-1.37811	-1.35854	-1.00088	-0.355046	-0.728389
200859_x_at	0.000863832	0.0271181	0.733713	0.702742	0.598833	-0.0474858	-0.0588617
200622_x_at	0.000866301	0.0271752	0.705205	0.69533	0.521703	0.326637	0.173087
225312_at	0.000869319	0.0272494	0.419056	0.382872	0.24995	0.033443	-0.157097
205884_at	0.000871788	0.0272887	0.288258	0.285152	-0.0598232	-0.430202	-0.47867
203192_at	0.000871879	0.0272887	0.246107	0.345556	0.6009	0.899453	0.636372
240257_at	0.000873708	0.0273254	0.245456	0.10234	0.593768	0.614321	0.187398
232702_at	0.00087444	0.0273278	-0.299888	0.021777	-0.0896129	0.178323	-0.0835844
202535_at	0.000876726	0.0273493	-0.0568282	0.0629462	0.316148	0.386516	0.0858364
227677_at	0.000876726	0.0273493	-0.900791	-0.939558	-0.515136	-0.261694	-0.228241
223712_at	0.000877092	0.0273493	0.42234	0.5023	0.0392641	-0.193589	-0.196701
223802_s_at	0.00088011	0.0274048	0.231239	-0.0321686	0.01666	-0.312121	-0.251191
226226_at	0.00088075	0.0274048	-0.166914	0.149634	0.447714	0.831839	-0.175763
1562066_at	0.000880841	0.0274048	-0.562807	-0.200065	-0.182286	-0.0256976	0.30205
227603_at	0.000882396	0.0274327	0.165109	-0.127375	-0.167047	-0.328059	-0.938523
204394_at	0.000884957	0.0274919	0.0409569	-0.0098294	0.316887	0.397385	0.616907
226366_at	0.000888523	0.0275822	0.178187	0.14384	-0.375617	-0.373133	-0.393682
223777_at	0.000891632	0.0276581	0.172134	0.0538208	-0.0285748	-0.15352	-1.79531
207601_at	0.000894376	0.0277127	-1.69052	-1.84868	-1.3019	-0.868707	-1.03534
243869_at	0.000895199	0.0277127	0.567796	0.290505	0.246965	0.0237286	-0.862609
238893_at	0.000895382	0.0277127	0.699731	0.686262	0.0829944	-0.448747	-0.0685176
212901_s_at	0.000897119	0.0277395	-0.566752	-0.592139	-0.861031	-0.958146	-0.852281
243991_at	0.000897577	0.0277395	0.0311047	-0.0562273	0.439781	0.825446	0.926236
226631_at	0.0008984	0.0277444	0.514781	0.283919	0.130041	-0.179258	-0.152337
212018_s_at	0.000900686	0.0277944	0.503514	0.488376	0.314054	-0.277012	-0.22949
208610_s_at	0.000903887	0.0278726	0.446101	0.498834	0.317328	-0.055652	-0.695305
244483_at	0.000904984	0.0278858	-0.16314	-0.112523	0.210605	-0.0055454	0.436447
244022_at	0.000906722	0.0279188	-0.812276	-1.15772	-0.527996	-0.197489	-0.208161
218882_s_at	0.000908459	0.0279395	0.286205	0.189259	0.0979318	-0.142569	-0.633064
228762_at	0.000908733	0.0279395	0.876361	1.28344	0.627558	-0.315647	-2.38911
239893_at	0.000909556	0.0279442	-1.21439	-1.36886	-0.856842	-0.222496	-0.902934
206842_at	0.000910471	0.0279518	-0.362613	-0.0694743	0.101719	0.154734	-0.0356779
1552318_at	0.000913946	0.0280218	0.995507	0.963489	0.750916	0.371922	-0.204865
208022_s_at	0.000914495	0.0280218	2.34326	2.26364	2.11143	2.1889	-0.596499
226255_at	0.000914952	0.0280218	0.100416	0.0947411	-0.0668882	-0.390005	-0.410233
225811_at	0.000916232	0.0280218	0.107006	0.159976	-0.152924	-0.27859	-0.209892
202718_at	0.000916507	0.0280218	-0.265402	-0.0796491	-0.102971	0.60073	1.135
225651_at	0.000916781	0.0280218	0.316229	0.331796	-0.120264	-0.565915	-0.406106
201990_s_at	0.000918061	0.0280227	0.529078	0.604301	0.140081	-0.070478	-0.171771
232513_x_at	0.000918153	0.0280227	0.0759241	0.201733	0.459517	0.479988	0.561691
206175_x_at	0.000919067	0.0280302	-0.760812	-0.821509	-0.509856	-0.285597	-0.361726
220240_s_at	0.000921719	0.0280905	-1.10347	-0.985353	-0.878843	-0.26303	0.173194
225252_at	0.00092556	0.0281804	0.36721	0.761498	0.944772	0.618357	1.30717
1555638_a_at	0.000926017	0.0281804	-1.67797	-1.74017	-1.31311	-0.0964821	-0.152148
204838_s_at	0.000926749	0.0281821	0.269256	0.31834	0.114129	-0.011067	-2.16742
233924_s_at	0.000929035	0.0282216	-1.31888	-1.55405	-1.20177	-0.496371	-0.362157
1559739_at	0.000929401	0.0282216	-0.947324	-1.25347	-0.790601	-0.0382145	-0.646101
201220_x_at	0.000930773	0.0282406	-0.107517	0.005712	0.269417	0.095999	-0.205976
222239_s_at	0.000931413	0.0282406	-0.717033	-0.647254	-0.572692	-0.171519	-0.137976
200827_at	0.000932053	0.0282406	-0.268774	-0.136112	0.14663	0.274792	0.0982169
225599_s_at	0.000934979	0.0282992	-0.935466	-1.10331	-0.757701	-0.132322	-0.41402
206034_at	0.000935345	0.0282992	-0.626443	-0.490198	-0.274873	-0.180895	0.12629
224043_s_at	0.000936717	0.0283202	-1.32724	-1.07325	-0.900731	-0.457703	0.161478
216996_s_at	0.000941015	0.0284296	0.34605	0.356505	0.256405	-0.22559	-0.35936
201989_s_at	0.000943484	0.0284647	0.674571	0.748615	0.439748	0.121409	0.233465
228841_at	0.000943941	0.0284647	0.420862	0.37853	0.189738	-0.280065	-0.521537
205234_at	0.000944856	0.0284647	-0.516471	-0.798754	-0.390067	0.14046	0.713479
211824_x_at	0.00094513	0.0284647	0.260523	-0.0806468	-0.237156	-0.937432	-1.05218
214022_s_at	0.000945588	0.0284647	-0.35317	-0.435338	-0.122835	-0.0615996	-0.0924944
208646_at	0.000949063	0.0284996	0.664404	0.669194	0.549228	0.0320346	-0.0526318
220330_s_at	0.000949794	0.0284996	-1.42795	-1.45326	-1.17349	-0.1594	-0.368643
213746_s_at	0.000949977	0.0284996	0.679788	0.614115	0.491464	-0.0841109	-0.252925
235023_at	0.000950069	0.0284996	0.315903	0.220524	-0.050237	-0.406561	-1.0581
225356_at	0.00095016	0.0284996	-0.276391	-0.274791	-0.60569	-0.859917	-0.275155
1568718_at	0.000951532	0.0285203	-0.215347	-0.27205	-0.0075446	0.411112	0.143489
213573_at	0.000953544	0.0285206	-0.466053	-0.612969	-0.0309414	-0.0757733	-0.472552
224611_s_at	0.000953544	0.0285206	-0.45623	-0.476972	-0.181083	-0.0575967	0.258835
235926_at	0.000953635	0.0285206	0.527939	0.330512	-0.0122332	-0.172718	-0.694688
204550_x_at	0.000954275	0.0285206	0.879758	1.09663	0.810267	0.353466	0.0556599
222997_s_at	0.000956836	0.0285767	0.686494	0.709315	0.57962	0.0712217	0.210911
223087_at	0.000960311	0.0286422	-0.0026656	0.0198254	-0.17412	-0.462125	-0.714624
212030_at	0.000960402	0.0286422	-0.0137802	-0.0480389	-0.244405	-0.443748	-0.524779
201297_s_at	0.000961225	0.0286463	-0.592955	-0.587248	-0.297791	-0.105171	-0.556173
228819_at	0.000963146	0.0286831	0.499767	0.232041	0.278186	-0.116299	0.0797509
1557388_at	0.000967078	0.0287797	-0.25884	-0.167127	0.0093296	0.313962	0.421557
225504_at	0.00096845	0.0288	0.0612134	0.0551448	-0.204572	-0.375751	-0.523326
202668_at	0.000969639	0.0288052	-0.495533	-0.556424	-0.249175	0.263369	-0.107415
231059_x_at	0.000970005	0.0288052	-0.142297	-0.305373	0.183527	0.103272	-0.139325
229881_at	0.000971193	0.02882	0.138801	0.350223	-0.0571069	-0.484092	-0.853868
241356_at	0.000972657	0.0288429	0.246594	0.131492	0.012019	-0.188361	-0.530215
217604_at	0.000976955	0.0289455	0.531993	0.588088	0.264884	-0.147987	-1.01574
213609_s_at	0.000977503	0.0289455	-0.0897641	0.237592	0.175085	0.366951	0.695009
219801_at	0.000980979	0.0290278	0.164851	0.41802	-0.145783	-0.185915	-0.210834
233878_s_at	0.000983539	0.029083	-0.805898	-0.732587	-0.671231	-0.201806	0.130185
211806_s_at	0.000985185	0.029111	-0.684513	-0.953884	-0.104486	0.0757673	-0.778559
226402_at	0.000990672	0.0292525	0.0268312	0.0059738	-0.206804	-0.558578	-1.08114
235487_at	0.00099369	0.0293145	-0.13877	-0.0679828	0.0921784	0.385131	0.861554
117_at	0.000994879	0.0293145	-0.144826	-0.323385	0.374788	0.39916	-0.353027
45749_at	0.000994879	0.0293145	0.691688	0.91356	0.545478	-0.134407	-0.199331
213799_s_at	0.000996342	0.0293369	0.284296	0.140996	-0.0564945	-0.185961	-0.234639
215832_x_at	0.000998811	0.0293725	-0.227229	-0.325796	0.0598184	0.307367	0.0782944
208055_s_at	0.000999543	0.0293725	-0.53772	-0.585015	-0.399257	-0.0724467	0.30205
201350_at	0.000999817	0.0293725	-1.23712	-1.35451	-0.817396	-0.557198	-0.608073
222605_at	0.00100037	0.0293725	-0.0265858	0.0231812	-0.195576	-0.28207	-0.560276
1558015_s_at	0.00100201	0.0294002	-0.488521	-0.657108	-0.35002	0.172486	0.0603254
235535_x_at	0.00100466	0.0294573	0.284196	0.294122	0.0678238	-0.0926194	-0.448343
208012_x_at	0.00100631	0.0294848	-0.284555	-0.467817	-0.478598	-0.86261	-0.894853
203247_s_at	0.0010086	0.0295085	0.0605122	0.064677	0.0730098	-0.319717	-0.70892
201443_s_at	0.00100924	0.0295085	-0.147845	-0.172691	-0.358691	-0.317337	-0.332921
209805_at	0.00100924	0.0295085	0.0366641	-0.139546	-0.269602	-0.486751	-0.202194
201617_x_at	0.00101335	0.029608	1.11501	0.864382	0.832877	0.535904	-0.263913
1555766_a_at	0.00101509	0.02962	-0.416654	-0.456685	-0.0757314	0.0587755	-0.0798176
211417_x_at	0.00101518	0.02962	-0.470241	-0.352024	-0.0636219	-0.101351	0.483117
211698_at	0.0010182	0.0296826	0.623197	0.703989	0.400289	0.158225	0.139196
223401_at	0.00101875	0.0296826	0.0027132	-0.0925813	-0.150176	-0.408835	-0.393421
200620_at	0.00102076	0.0297205	-0.0423202	0.0375897	0.0932101	0.127923	0.212031
204307_at	0.00102149	0.0297211	-0.20622	-0.00054978	0.438875	0.448573	-0.188703
211307_s_at	0.00102277	0.0297376	-1.81483	-2.16578	-1.45393	-0.540466	-0.812337
202381_at	0.00102634	0.0298128	-1.08918	-0.863228	-0.813969	-0.0971368	-0.517006
208997_s_at	0.00102798	0.0298128	0.363606	0.359928	0.178055	-0.484356	-0.413759
1554067_at	0.00102954	0.0298128	0.313962	0.300322	-0.0186354	-0.203821	-1.07123
211931_s_at	0.0010299	0.0298128	-0.0944798	-0.214038	-0.405266	-0.419276	-0.11249
230388_s_at	0.0010299	0.0298128	0.563857	0.50527	0.412339	0.0108766	-0.0232526
225600_at	0.00103146	0.0298128	-0.849083	-0.937979	-0.684059	0.0439081	-0.0977802
243786_at	0.00103173	0.0298128	-1.50693	-1.62844	-1.31906	-0.328711	-0.677974
204507_s_at	0.00103256	0.0298128	-0.15087	-0.0427389	0.0244476	0.430186	0.606216
218109_s_at	0.00103283	0.0298128	0.0954204	0.144314	-0.183682	-0.252537	-0.241331
223358_s_at	0.00103301	0.0298128	0.0054502	0.0705841	-0.0639623	-0.37241	-0.657772
1558924_s_at	0.00103374	0.0298128	-0.656978	-0.464461	-0.32214	-0.147306	-0.703025
225278_at	0.00103393	0.0298128	0.626119	0.488875	0.188329	0.0745423	0.210751
201899_s_at	0.00103521	0.0298292	-0.208301	-0.188811	-0.0143276	-0.102993	0.285306
239780_at	0.00103932	0.0299271	-1.39705	-1.79937	-1.17648	-0.422901	-0.81564
227265_at	0.00104198	0.0299828	0.691738	0.663259	0.471194	-0.539827	-1.58277
201981_at	0.0010438	0.0300147	-0.217502	-0.147597	0.107197	0.258231	0.748611
205174_s_at	0.00104509	0.0300267	-0.255685	-0.255577	0.0756076	0.24598	-0.571894
226787_at	0.00104591	0.0300267	0.337895	0.289256	0.28594	-0.19399	0.0674449
217527_s_at	0.00104682	0.0300267	0.607113	0.551061	0.262877	0.0768685	-0.147001
225095_at	0.0010471	0.0300267	-0.740152	-0.631264	-0.562879	-0.33319	0.405232
227274_at	0.00105158	0.0301327	0.288935	0.516389	0.0764485	-0.284749	-1.39001
212842_x_at	0.00105286	0.0301327	0.391426	0.263936	0.191094	-0.0699311	-0.449988
205418_at	0.0010535	0.0301327	-0.595446	-0.616179	-0.338451	-0.372235	0.459362
1559078_at	0.00105368	0.0301327	0.521315	0.459436	0.184963	-0.0583107	-0.0073304
241550_at	0.00105652	0.0301373	-0.219094	-0.161542	0.193054	0.373427	0.347201
201682_at	0.00105688	0.0301373	0.260622	0.278108	0.0426215	-0.132208	0.0658184
1560169_at	0.00105725	0.0301373	0.366984	0.624891	-0.325227	-0.627992	-0.212221
1552501_a_at	0.00105752	0.0301373	0.430281	0.245711	0.142136	-0.831184	-0.970476
224741_x_at	0.00105889	0.0301373	0.811394	0.732441	0.586433	0.0134946	-0.430593
226383_at	0.00105889	0.0301373	0.31662	0.282515	0.0490651	-0.365973	-0.8992
219456_s_at	0.00105889	0.0301373	-0.649714	-0.962864	-0.410308	-0.140167	0.192428
223758_s_at	0.00105981	0.0301428	-0.557654	-0.76169	-0.264516	0.267617	-0.256352
212816_s_at	0.00106145	0.030169	-1.10589	-1.08282	-0.780552	-0.158412	0.536095
225704_at	0.00106328	0.0302004	0.451476	0.72307	0.346918	0.0560542	-0.535871
205213_at	0.00106411	0.0302033	-1.14346	-1.21002	-0.729192	-0.520385	-0.638326
226177_at	0.00106612	0.0302398	-0.428363	-0.222621	-0.0965576	-0.0939553	-0.108414
221978_at	0.00106822	0.0302661	0.118828	-0.303472	-0.429328	-0.548255	-2.28161
214321_at	0.0010685	0.0302661	2.40118	2.36344	1.29489	0.767383	1.59023
225988_at	0.00107316	0.0303726	-0.414518	-0.403519	-0.221106	-0.13543	-0.291711
1557905_s_at	0.00107371	0.0303726	-1.36117	-1.45649	-1.06829	-0.27277	-0.869556
209600_s_at	0.00107563	0.0304063	-0.937205	-0.961573	-0.624539	-0.34104	-0.738545
219826_at	0.001077	0.0304245	-0.1669	-0.0340042	-0.429274	-0.583014	-1.21183
222662_at	0.0010792	0.0304534	-1.13616	-1.07573	-0.713427	-0.425239	-0.663822
201542_at	0.00108029	0.0304534	0.210082	0.167695	0.0345317	-0.106805	-0.0062594
214847_s_at	0.00108093	0.0304534	-0.553881	-0.673731	-0.184276	-0.105884	-0.38618
202533_s_at	0.00108249	0.0304534	0.328818	0.245386	0.745897	1.16339	1.53537
206471_s_at	0.00108377	0.0304534	-0.95602	-0.74709	-0.52921	-0.26432	-0.627316
1569599_at	0.00108377	0.0304534	-1.92251	-1.814	-1.55567	0.211977	-1.25918
218285_s_at	0.00108377	0.0304534	0.195998	-0.006307	-0.0555456	-0.370774	-0.2797
223880_x_at	0.00108386	0.0304534	-0.53956	-0.533733	-0.337924	-0.2257	-0.160837
219939_s_at	0.00108605	0.0304741	0.440291	0.500879	0.368554	-0.0886388	0.0662073
1559533_at	0.00108605	0.0304741	-0.405537	-0.242447	-0.0901232	0.239678	0.205568
229144_at	0.0010877	0.0304997	0.066621	0.0696567	0.748686	1.11221	0.292773
202616_s_at	0.00109136	0.0305818	0.100614	0.106906	-0.071058	-0.236408	-0.638141
225435_at	0.00109328	0.0305919	0.551718	0.601519	0.351653	0.124399	-0.252072
217786_at	0.00109383	0.0305919	-0.407532	-0.47353	0.149191	0.0048552	-0.0369559
212203_x_at	0.00109392	0.0305919	-0.278388	-0.29126	-0.111677	-0.0476619	-0.166321
226725_at	0.00110407	0.0308422	0.658082	0.585961	0.485112	-0.263637	-1.43538
212179_at	0.00110434	0.0308422	0.134718	-0.0847151	-0.0910974	-0.322273	-0.994219
204283_at	0.00110663	0.0308724	0.431546	0.291071	0.206528	-0.0598653	-0.610059
236401_at	0.0011069	0.0308724	0.204115	0.335835	-0.101666	-0.536063	-1.13899
235074_at	0.00110819	0.0308875	0.201534	0.0414203	-0.0906007	-0.589698	-0.334064
1553723_at	0.00111129	0.0309506	-1.72911	-2.09675	-1.30877	-0.711968	-1.08481
206176_at	0.00111193	0.0309506	1.26044	0.9479	0.873913	0.852718	-0.334241
229367_s_at	0.00111459	0.0309933	0.232977	0.179201	-0.0065212	-0.559965	-0.990254
203925_at	0.00111495	0.0309933	-1.15816	-1.07684	-0.666445	-0.189597	-0.214151
221264_s_at	0.00111578	0.0309956	0.189624	-0.0231574	-0.174361	-0.451977	-0.863121
203136_at	0.00111843	0.0310486	-0.244701	-0.375187	0.01309	0.128659	0.297536
1554071_at	0.00112035	0.0310809	-0.118561	0.125172	0.16122	0.194047	0.382675
205064_at	0.00112108	0.0310809	-0.24123	-0.195891	0.245178	0.0929871	0.462285
1569335_a_at	0.00112218	0.0310906	-0.659795	-0.583947	-0.284296	-0.207219	-0.168814
1563584_at	0.00112364	0.0310975	-0.438328	-0.56758	0.0295339	-0.013209	0.171199
58696_at	0.00112391	0.0310975	-1.6894	-1.81961	-1.13452	-0.312028	-0.260017
216651_s_at	0.00112794	0.0311882	-0.235529	-0.208774	-0.0186354	0.212214	0.401746
1554151_at	0.00112958	0.0312092	-0.310145	-0.443311	-0.0811102	0.244681	0.171987
228282_at	0.00113068	0.0312092	0.385207	0.267605	0.0681739	-0.325657	-0.6628
225232_at	0.00113123	0.0312092	0.362474	0.538016	0.163307	-0.0602704	-0.098849
226923_at	0.00113169	0.0312092	0.645568	0.692776	0.513753	0.515122	-0.714648
1555037_a_at	0.00113461	0.0312692	-0.270225	0.152122	0.236418	0.291921	0.304644
231828_at	0.00113635	0.0312965	-0.228173	-0.364579	-0.688695	-0.700488	-0.469204
230360_at	0.00113791	0.0313126	-0.645616	-0.552643	-0.296538	0.17881	0.876212
1555950_a_at	0.00113846	0.0313126	-1.36939	-1.51128	-1.0516	-0.466047	-0.469809
218454_at	0.00113919	0.0313126	-0.404087	-0.266287	-0.114456	-0.0625383	0.300949
203408_s_at	0.00114184	0.0313542	0.0346626	0.0103054	-0.126195	-0.552047	-1.16272
213817_at	0.0011422	0.0313542	-1.22521	-1.31057	-0.976848	-0.296008	-0.445572
236660_at	0.00114696	0.0314641	0.0439774	0.179826	0.478193	0.607812	0.641335
229005_at	0.00114952	0.0315136	-1.81154	-1.92875	-1.52624	-0.978078	-1.04059
218947_s_at	0.0011508	0.0315249	0.393782	0.364172	0.0666995	-0.0881383	-0.25292
217538_at	0.00115144	0.0315249	0.102969	-0.0669389	-0.327227	-0.348966	-1.08659
224841_x_at	0.00115537	0.0315822	0.79521	0.676408	0.593899	0.0387243	-0.464535
230726_at	0.00115546	0.0315822	-0.109999	-0.0363459	0.559304	0.46596	0.0866408
208819_at	0.0011562	0.0315822	0.451781	0.547793	0.407616	0.0180404	0.0726209
232472_at	0.00115656	0.0315822	-0.947894	-1.31923	-0.900975	0.0316014	-0.416868
240415_at	0.00115803	0.0316015	-0.719926	-0.973394	-0.658382	0.106709	1.11384
213077_at	0.0011615	0.0316625	-0.390383	-0.497269	-0.737223	-0.698703	-0.708403
219108_x_at	0.00116177	0.0316625	0.430781	0.495176	0.293578	-0.148614	0.0402684
231458_at	0.00116305	0.031667	0.147676	0.337938	0.63968	0.587805	-0.0141372
219229_at	0.00116424	0.031667	-0.362286	-0.200316	-0.0841865	0.0248336	-0.0136374
222442_s_at	0.00116497	0.031667	-0.0846911	-0.114299	0.0772884	0.330315	0.785776
202047_s_at	0.00116497	0.031667	0.167204	0.290197	0.0558305	-0.364036	-0.235723
201455_s_at	0.00116644	0.0316862	-0.176388	-0.017493	0.176424	0.207453	-0.0399642
217080_s_at	0.00116955	0.0317492	1.21137	1.14308	0.922277	0.862524	-0.612865
209352_s_at	0.00117028	0.0317492	-0.0888057	-0.0052122	-0.251996	-0.721175	-1.13487
211367_s_at	0.00117183	0.0317707	-0.320714	-0.352593	-0.0085442	0.119645	-0.837743
202422_s_at	0.00117357	0.0317939	-0.907801	-0.74274	-0.688087	-0.127554	-0.404289
202560_s_at	0.00117421	0.0317939	-0.151731	-0.175055	-0.312353	-0.53885	-0.1791
228554_at	0.00117613	0.0318088	-0.515136	-0.149901	0.0239323	0.150058	-0.334234
39817_s_at	0.00117732	0.0318088	0.478308	0.431616	0.3041	0.0442916	-0.215994
203555_at	0.00117741	0.0318088	0.601201	0.618098	0.486166	0.0794125	0.0071876
215009_s_at	0.00117805	0.0318088	0.513867	0.541321	0.194469	0.0552629	0.113112
214629_x_at	0.00117897	0.0318088	-0.235154	-0.123604	-0.0549937	0.0190638	0.198996
202979_s_at	0.00117933	0.0318088	0.105457	-0.044278	-0.281655	-0.149772	-0.533525
203480_s_at	0.00118263	0.031877	0.382438	0.44543	0.188506	-0.26169	-0.117062
229450_at	0.00118445	0.0319057	1.40351	0.749812	0.800784	-0.32286	-1.31909
219178_at	0.00118848	0.0319851	-0.0992715	-0.0601438	-0.34177	-0.660144	-0.43035
203028_s_at	0.00118893	0.0319851	-0.321322	-0.524314	0.0121618	-0.0316292	0.279882
200766_at	0.00119497	0.0321268	-0.231178	-0.162974	0.466005	0.205637	0.313753
201481_s_at	0.00119616	0.0321381	0.903543	0.539398	0.444798	-0.275506	-0.857755
205633_s_at	0.0011978	0.0321616	0.171898	0.279639	0.398896	0.634173	1.10876
218852_at	0.00120247	0.0322552	-0.362739	-0.444339	-0.249592	-0.0039508	0.0500942
227466_at	0.00120283	0.0322552	0.0393497	0.0640191	0.325283	0.304064	0.517313
204747_at	0.00120567	0.0323104	1.06048	0.164195	0.513308	-0.295416	-1.10779
209164_s_at	0.00121802	0.032609	0.260692	0.119313	0.137992	-0.0955313	-0.574917
202068_s_at	0.00121847	0.032609	0.278448	0.681877	0.926507	1.19636	2.40457
1552486_s_at	0.0012193	0.032609	-0.450566	-0.484423	-0.283081	0.120502	0.560567
209837_at	0.00121994	0.032609	0.600003	0.361014	0.193406	-0.391714	0.244329
233672_s_at	0.00122341	0.032681	-0.188342	-0.0058786	0.323048	-0.0466009	0.304774
224957_at	0.00123247	0.0328739	-0.14699	-0.144404	-0.0078778	0.172657	0.084327
205209_at	0.00123429	0.0328739	-1.11389	-1.14627	-0.876899	-0.435448	-0.3579
217785_s_at	0.00123429	0.0328739	-0.250249	-0.273105	-0.0238788	0.128902	0.6309
1555259_at	0.00123429	0.0328739	-0.743543	-0.667444	-0.324691	-0.130527	0.39852
223692_at	0.00123457	0.0328739	-0.279471	-0.369067	-0.152205	0.336534	0.158591
226804_at	0.00123539	0.0328748	-1.28642	-0.90852	-0.935696	-0.622941	-0.334975
210252_s_at	0.00123951	0.0329633	0.603622	0.652464	0.393099	0.0197778	0.169259
1557558_s_at	0.00124298	0.0330228	0.0870009	0.067294	-0.151791	-0.309019	-0.725868
202104_s_at	0.0012439	0.0330228	0.167364	0.0947197	-0.081257	-0.327807	-0.450086
234942_s_at	0.00124435	0.0330228	-0.224721	-0.362603	-0.0522591	0.157155	0.338259
205230_at	0.001246	0.0330228	0.592575	1.10952	1.60766	1.48374	0.90032
213624_at	0.00124627	0.0330228	-1.18948	-0.821824	-0.708366	-0.0817168	0.940553
223287_s_at	0.00124682	0.0330228	0.369983	0.205326	0.201212	0.0128758	-0.260958
202793_at	0.00124728	0.0330228	-1.07129	-0.995125	-0.85698	-0.395974	-0.132827
225499_at	0.00125057	0.0330753	-0.783008	-0.837372	-0.512255	-0.21012	-0.179102
204523_at	0.00125085	0.0330753	0.0539996	0.0194922	-0.301684	-0.449066	0.0754522
226747_at	0.00125277	0.0330874	1.35403	1.45693	0.829704	0.782096	0.715952
226448_at	0.0012535	0.0330874	-1.03683	-0.865158	-0.60895	0.780892	0.809477
229661_at	0.00125368	0.0330874	-0.284898	-0.199509	0.11371	0.107566	0.238189
202437_s_at	0.00125469	0.033093	-1.32869	-0.910273	-0.932177	-0.328564	-1.20192
227069_at	0.00125633	0.0331155	-0.682717	-0.584404	-0.418592	-0.290934	-0.462576
1556521_a_at	0.00125816	0.0331428	-0.200138	-0.251228	0.0355391	0.364472	0.115289
214681_at	0.00126072	0.0331651	-0.57285	-0.649402	-0.207755	0.166997	-0.258492
219156_at	0.00126164	0.0331651	0.303897	0.167102	0.0252242	-0.430347	-1.42354
1560060_s_at	0.00126164	0.0331651	0.0353292	-0.0176358	-0.132123	-0.470516	-0.253125
211797_s_at	0.00126219	0.0331651	-0.249833	-0.572476	-0.0479603	-0.0228242	0.427626
212605_s_at	0.00126438	0.033181	0.46136	0.750385	0.154571	-0.231234	0.120763
228346_at	0.00126438	0.033181	0.274959	0.194422	-0.113465	-0.424089	0.0876316
217627_at	0.00126868	0.0332729	-0.0339505	-0.226249	-0.392519	-0.73087	-1.40155
1559126_at	0.00127343	0.0333629	0.479563	0.488177	0.245978	0.0285338	-0.548533
229075_at	0.00127371	0.0333629	0.769558	0.512806	0.215317	-0.0158508	-0.252686
229766_at	0.00127471	0.0333683	-0.856905	-0.864241	-0.785554	-0.122588	-0.161437
206967_at	0.00127791	0.0334311	0.0069496	0.109422	-0.280834	-0.492702	-0.345395
209439_s_at	0.00128148	0.0335016	-0.999789	-0.815343	-0.716916	-0.566458	-0.407776
223585_x_at	0.00128221	0.0335016	-0.593294	-0.72916	-0.434436	0.130314	-0.0097104
202568_s_at	0.0012877	0.0336172	0.0568054	0.045647	0.146759	0.40475	0.226133
212684_at	0.00128825	0.0336172	0.37729	0.264837	-0.019397	-0.144968	-0.202782
209403_at	0.0012899	0.0336391	0.071171	0.273001	0.570745	0.536249	-0.191518
1561589_a_at	0.00129191	0.0336706	-0.333085	-0.0882742	-0.0927488	0.258681	0.120715
235552_at	0.00129273	0.033671	-0.099335	-0.0604413	-0.246922	-0.354388	-0.377851
1560878_at	0.00129374	0.0336762	0.0798273	0.0884517	0.407965	0.442388	0.16815
36545_s_at	0.00129538	0.033698	0.323237	0.251574	0.143613	-0.234967	-0.393352
226050_at	0.00130361	0.033891	-0.920122	-0.694519	-0.663925	-0.268172	-0.314307
225866_at	0.0013059	0.0339293	0.345528	0.118608	0.0610082	-0.226401	-0.298338
227595_at	0.00130773	0.0339557	0.035934	0.0031416	-0.420537	-0.370668	-0.396334
221541_at	0.00131129	0.0340179	-0.178953	0.276368	0.548022	0.464582	-0.584048
242576_x_at	0.00131175	0.0340179	-0.137109	-0.589717	-0.772711	-0.687505	-1.30636
223176_at	0.00131486	0.0340237	-0.0471271	0.0038318	-0.421763	-0.292522	-0.464189
200719_at	0.00131514	0.0340237	0.281486	0.383243	-0.0350115	-0.0559038	-0.0276313
222934_s_at	0.00131577	0.0340237	-0.323513	-0.482597	-0.122047	0.488556	0.471707
201280_s_at	0.00131605	0.0340237	0.434986	0.466455	0.0616146	-0.110585	-1.95582
209782_s_at	0.00131605	0.0340237	0.570309	0.365232	0.301667	0.0962265	0.328929
244599_at	0.00132309	0.0341846	0.617037	0.756419	0.366705	-0.103777	-0.721427
1569768_at	0.00132583	0.0342321	-0.244147	-0.16899	-0.0701448	0.59228	0.677445
225250_at	0.00132684	0.0342321	-0.305831	-0.255129	-0.535921	-0.663475	-1.00527
217906_at	0.00132739	0.0342321	0.226216	0.415794	0.112763	-0.0903488	-0.120549
212550_at	0.00133251	0.0343429	-0.930787	-0.939345	-0.551192	-0.338752	-0.634096
219599_at	0.00133443	0.0343688	-0.180167	-0.0164458	0.156063	0.473144	0.67719
225698_at	0.00133589	0.0343688	0.492576	0.422596	0.31114	-0.047844	-0.527587
209653_at	0.00133599	0.0343688	-0.74991	-1.01902	-0.737725	0.199696	0.861822
226853_at	0.00133754	0.0343759	0.0885013	0.116678	-0.14695	-0.379159	-0.346599
202806_at	0.00133882	0.0343759	0.66208	1.03927	1.56669	1.31912	0.650233
222244_s_at	0.001339	0.0343759	0.426227	0.457573	0.324751	0.0826919	-0.0996109
219906_at	0.00134047	0.0343759	-0.477757	-0.673583	-0.152324	0.260265	-0.347325
208119_s_at	0.00134102	0.0343759	0.0372232	-0.0526792	-0.294157	-0.331157	-0.0393043
209082_s_at	0.0013412	0.0343759	-0.301424	-0.238378	0.227949	0.53642	-0.782663
218520_at	0.00134202	0.0343759	-0.0366306	-0.0102578	0.0667745	0.186845	0.492717
209018_s_at	0.00134312	0.0343829	0.003808	0.255162	0.38343	0.43989	0.356216
202543_s_at	0.00134531	0.0344132	-0.737612	-0.625521	-0.57287	-0.228033	0.0091154
218010_x_at	0.00134678	0.0344132	0.71388	0.587694	0.448691	-0.0440307	0.0078778
230300_at	0.00134678	0.0344132	0.298377	0.045348	-0.0325406	-0.32899	-0.682409
209042_s_at	0.00134888	0.0344459	0.411992	0.449452	0.335313	-0.0529374	-0.499095
237333_at	0.00134998	0.0344528	0.348047	0.227155	0.171588	0.134726	-0.471017
228371_s_at	0.0013508	0.0344528	-0.57983	-0.556184	-0.143293	0.0113526	0.533274
212608_s_at	0.0013594	0.0346509	0.583404	0.792858	0.365711	-0.169456	0.203009
241392_at	0.00136223	0.0347019	0.301695	0.0452621	0.0721466	-0.298148	-0.558822
1555311_at	0.00136552	0.0347646	-0.721919	-0.78005	-0.373792	-0.0701595	-0.841411
213304_at	0.00136845	0.0348179	0.420289	0.439322	0.149127	-0.144624	-0.167721
225629_s_at	0.00137257	0.0349013	0.169827	0.257876	-0.0605041	-0.5002	-1.08878
201778_s_at	0.00137357	0.0349056	0.23111	0.308757	0.0404602	-0.261459	0.0403567
209194_at	0.00137531	0.0349119	0.457472	0.367685	0.0826196	0.0349729	0.831434
209879_at	0.00137549	0.0349119	-0.171536	-0.0912806	0.0804421	0.257428	0.15564
242833_at	0.00137833	0.0349599	-0.0168266	-0.352713	0.260804	0.334325	0.542543
206633_at	0.00137906	0.0349599	-0.154482	0.110639	0.391857	0.63574	0.286715
1552584_at	0.001385	0.0350866	0.55727	0.640473	0.413774	0.126743	-0.4355
210298_x_at	0.00138573	0.0350866	2.26798	1.80155	1.78286	1.85748	-0.117157
222846_at	0.00138875	0.0351417	-0.558185	-0.704426	-0.457044	-0.0567016	-0.226075
216342_x_at	0.00139067	0.035169	0.737673	0.76575	0.693345	0.183903	-0.0494309
222820_at	0.0013936	0.0352216	-0.431472	-0.577113	-0.706055	-0.855791	-0.607931
235259_at	0.00139598	0.0352224	0.163889	0.0840718	-0.150266	-0.440662	-0.388636
202833_s_at	0.00139616	0.0352224	-0.623554	-0.532223	-0.360808	-0.280083	-0.212472
231086_at	0.00139616	0.0352224	0.409561	0.222273	0.117593	-0.14556	0.0426051
244799_s_at	0.00139735	0.0352311	-0.227493	-0.0881588	0.23404	0.750784	-0.0113526
209174_s_at	0.0013989	0.035249	0.357996	0.44767	0.138768	0.0515077	-0.136296
223046_at	0.00139991	0.0352531	-0.0253894	0.0251216	0.31117	0.434781	0.0894373
225820_at	0.00140165	0.0352589	-0.659114	-0.727211	-1.05882	-1.123	-0.867917
216770_at	0.00140183	0.0352589	-0.678249	-0.415777	-0.170404	0.279587	0.486804
221957_at	0.00140485	0.0353107	-0.731345	-0.629431	-0.270379	-0.148934	-0.599642
205805_s_at	0.00140558	0.0353107	-0.22238	-0.269667	0.193417	0.222807	0.319505
AFFX-r2-Bs-phe-3_at	0.00140713	0.0353285	-0.163436	0.0972016	0.239214	0.222057	0.377356
222787_s_at	0.00140887	0.0353508	0.0150892	-0.0132804	-0.213231	-0.551106	-0.880522
202436_s_at	0.00141161	0.0353984	-1.64711	-1.09162	-1.0379	-0.722742	-1.38244
218511_s_at	0.00141326	0.0354184	0.395278	0.499437	0.375072	0.0862412	-0.309207
224956_at	0.00141646	0.0354773	-0.882121	-0.860543	-0.777858	-0.534376	-0.19697
1554733_at	0.00141985	0.0355407	0.250144	0.151422	0.528766	0.85872	0.838891
203042_at	0.00142369	0.0355965	0.307865	0.524442	0.723161	0.656627	0.462252
201517_at	0.00142378	0.0355965	0.335902	0.421293	0.185294	-0.112855	-0.574252
233635_at	0.00142533	0.035614	0.467703	0.0119238	-0.0439948	-0.217658	-0.392842
231152_at	0.00142862	0.0356673	-0.514129	-0.963802	-0.498889	0.33303	1.18829
227539_at	0.00142917	0.0356673	-0.276145	-0.166662	-0.0302524	0.0899416	-0.345621
214121_x_at	0.00143502	0.0357752	-0.572754	-0.426171	-0.12917	-0.0425546	-0.151054
227435_at	0.00143521	0.0357752	-0.146642	0.265007	0.20822	0.227297	0.20229
229588_at	0.00143685	0.0357872	0.493053	0.495219	0.203491	-0.435295	-0.840131
1555856_s_at	0.0014374	0.0357872	-0.201058	-0.044114	0.247771	0.268336	1.09189
215044_s_at	0.00143868	0.0357977	-0.463402	-0.482393	-0.350482	-0.208373	-0.10173
222275_at	0.0014428	0.0358474	0.465712	0.408689	0.266262	-0.168652	-0.29277
221082_s_at	0.00144326	0.0358474	-0.133948	-0.126926	0.152381	0.150407	0.040063
234447_at	0.00144326	0.0358474	-0.334955	-0.158365	0.00220864	0.115421	0.008092
1562953_s_at	0.00144444	0.0358556	-0.375405	-0.236022	-0.004641	0.334722	-0.173749
203075_at	0.0014524	0.0360229	0.0099722	0.133564	-0.1327	-0.154647	-0.384826
214698_at	0.0014535	0.0360229	-0.962795	-1.00152	-0.734806	-0.341192	-0.518186
236796_at	0.00145377	0.0360229	0.0823083	-0.0049028	-0.115709	-0.688533	-1.54412
224148_at	0.00146054	0.0361691	-0.504045	-0.354424	-0.260904	0.245728	-0.213201
203885_at	0.00146411	0.0362359	-0.196594	-0.267724	-0.0779505	0.0327628	0.462845
205645_at	0.00146584	0.0362574	-0.249734	-0.219397	0.108549	0.431881	0.202713
222026_at	0.00146822	0.0362947	-0.145609	-0.211757	-0.438109	-0.495687	-0.358248
203143_s_at	0.00147343	0.0363918	-0.69083	-0.781672	-0.393108	-0.138799	-0.600072
238429_at	0.00147389	0.0363918	-0.438661	-0.616855	-0.753144	-0.650872	-0.706554
213377_x_at	0.00148038	0.0365247	0.399896	0.449731	0.319969	-0.0687706	-0.188731
1555833_a_at	0.00148102	0.0365247	0.655643	0.661742	0.549051	0.109473	-0.323199
202807_s_at	0.00148258	0.0365415	-0.434608	-0.518696	0.0343477	-0.12302	0.345798
216084_at	0.00149117	0.0367317	0.223404	-0.0810566	-0.004284	-0.176804	-0.854425
208284_x_at	0.00149438	0.0367747	-0.69924	-0.586549	-0.280533	-0.28187	0.107925
1562514_at	0.00149538	0.0367747	-0.24801	-0.142	0.140032	-0.015232	1.61185
204489_s_at	0.00149556	0.0367747	-1.14184	-1.01929	-0.749199	-0.229329	-0.546484
241754_at	0.00149794	0.0368011	-0.283781	-0.353901	-0.120955	0.188633	0.480413
230323_s_at	0.0014984	0.0368011	-0.381637	-0.118766	0.365015	0.711183	-0.333607
230071_at	0.00149941	0.0368041	1.29684	1.10402	0.899628	0.802408	-0.421616
223474_at	0.00150297	0.03687	-0.97864	-1.04453	-0.631353	-0.128065	-0.696412
207782_s_at	0.00150645	0.0369336	-0.341234	-0.60231	-0.247299	0.106807	0.232133
237623_at	0.00150974	0.0369753	0.469919	0.735549	0.215355	-0.485095	-0.0639444
1552990_at	0.00150992	0.0369753	-0.10808	-0.391612	0.0281683	0.144801	0.17666
203134_at	0.00151504	0.037079	-0.551187	-0.50824	-0.304081	0.288441	-0.293529
242504_at	0.00152081	0.0371982	-0.332241	-0.16236	0.115156	-0.157971	0.583633
240131_at	0.00152227	0.0372122	-1.07525	-0.593082	-0.533172	-0.203818	-0.068806
226364_at	0.00152602	0.0372646	-1.4746	-1.45466	-1.17749	-0.723161	-0.584022
218571_s_at	0.00152913	0.0372646	0.226285	0.288351	0.134064	-0.265986	0.145516
230174_at	0.0015294	0.0372646	0.392209	0.528772	0.306565	-0.0371766	-0.723538
219383_at	0.00152958	0.0372646	0.726427	0.856973	0.33862	-0.0465285	-0.413647
231129_at	0.00152958	0.0372646	-0.216318	0.0703664	0.250684	0.362777	0.0775713
204418_x_at	0.00152977	0.0372646	0.905096	1.11083	0.904907	0.310212	0.266374
236784_s_at	0.00153827	0.0374392	-0.291593	-0.274961	0.0449894	0.138966	0.126308
214085_x_at	0.00153873	0.0374392	0.300005	0.456203	0.215491	-0.374586	-0.688488
219563_at	0.00154321	0.0375223	-0.0465787	-0.0441478	-0.319461	-0.589926	-0.387247
200790_at	0.00154394	0.0375223	1.70625	1.86595	1.56193	1.16742	0.330531
229272_at	0.00154513	0.0375231	0.241774	0.106136	-0.129342	-0.502522	-0.668695
222896_at	0.00154577	0.0375231	0.275249	0.380025	0.706734	0.917358	0.468762
239800_at	0.0015562	0.0377434	0.300716	0.184904	-0.0084252	0.0821112	-0.716158
218328_at	0.00155665	0.0377434	0.54825	0.488925	0.470933	0.0823044	-0.269763
227354_at	0.00155967	0.0377687	-0.446225	-0.567099	-0.388979	0.198973	0.406352
209463_s_at	0.00155995	0.0377687	-0.354965	-0.403457	-0.287013	0.0187306	0.325467
201225_s_at	0.00156113	0.0377687	0.0909815	0.124855	-0.0566307	-0.555519	-0.0246594
223441_at	0.00156132	0.0377687	-0.177558	-0.125606	-0.0163506	0.133421	0.293929
227949_at	0.00156635	0.0378684	-0.0092106	0.0469255	0.396681	0.345174	0.395591
230671_at	0.00157202	0.0379835	0.410356	0.283738	0.110694	-0.105234	0.0458514
209919_x_at	0.00157366	0.0380013	-0.704718	-0.478683	-0.170589	-0.296677	-0.149001
223471_at	0.00157467	0.0380036	-0.0864121	0.0166838	0.254277	0.577565	0.093619
231249_at	0.00158171	0.0381405	-0.100015	0.039766	0.177382	0.426931	0.373915
210732_s_at	0.00158217	0.0381405	-0.904457	-0.935197	-0.762909	-0.0102102	-0.127201
216041_x_at	0.00158464	0.038178	-0.128047	0.0671327	0.241953	0.113883	0.149629
221989_at	0.00158811	0.0382352	0.210527	-0.0661811	-0.15487	-0.336512	-0.249167
225222_at	0.00158903	0.0382352	0.0094724	0.00073542	0.127249	0.259941	0.115627
224743_at	0.00158976	0.0382352	0.249336	0.315595	0.0299744	-0.215196	-0.0709007
228754_at	0.00159332	0.0382812	-0.256935	-0.173167	-0.0908698	0.111791	-0.046405
212927_at	0.00159351	0.0382812	0.0791274	0.0480934	-0.146977	-0.357746	-0.299788
225396_at	0.00160183	0.038459	0.433583	0.492762	0.376971	0.116422	-0.390891
239049_at	0.0016043	0.0384962	-0.0713717	-0.0570788	-0.400288	-0.344943	-0.680095
241401_at	0.00160942	0.0385969	-0.237924	-0.242856	-0.0329466	0.33984	-0.157814
1563039_at	0.00162497	0.0389473	-0.232838	-0.200849	0.191647	0.217729	0.193467
215798_at	0.00162926	0.039028	0.179352	0.106595	-0.12805	-0.220234	-0.309745
202002_at	0.00163091	0.039045	-0.139646	-0.211945	0.244785	0.28087	0.883366
225050_at	0.00163768	0.0391665	0.0180166	-0.24337	-0.203448	-0.570352	-0.785614
240018_at	0.00163786	0.0391665	-0.306737	0.142258	0.018564	0.517633	0.919234
217807_s_at	0.00164417	0.0392949	0.596659	0.677312	0.497808	-0.183708	-0.797657
215838_at	0.00165103	0.0394362	-1.5364	-1.58978	-1.01776	-0.683327	-1.11186
201871_s_at	0.00165286	0.0394479	0.298796	0.331872	0.280087	-0.184512	-0.282653
239858_at	0.00165341	0.0394479	-0.242618	-0.23204	0.194012	-0.0477276	0.326691
244601_at	0.00165761	0.0395226	-0.373245	0.014161	-0.0942004	0.168423	0.482353
227367_at	0.00165953	0.0395226	-0.450336	-0.292998	-0.175361	-0.0591216	-0.211329
226508_at	0.00166109	0.0395226	-0.0245633	-0.182445	-0.271489	-0.281819	-0.457925
239815_at	0.00166127	0.0395226	-0.300256	-0.461439	-0.243492	0.112935	0.58705
210458_s_at	0.00166127	0.0395226	-0.506438	-0.677163	-0.477471	0.258185	0.090743
235678_at	0.00166694	0.03956	-0.65351	-0.444012	-0.206897	-0.367028	0.278542
204063_s_at	0.0016674	0.03956	0.149762	0.101434	-0.172147	-0.37013	-1.30122
208051_s_at	0.0016674	0.03956	0.285553	0.239685	0.0337113	-0.131465	-0.189597
225705_at	0.0016674	0.03956	0.44741	0.520251	0.211912	-0.10072	0.146851
228443_s_at	0.00166758	0.03956	-0.399713	-0.596926	-0.319362	0.0386788	0.112733
215031_x_at	0.00166859	0.0395614	0.330432	0.321047	0.0920108	-0.254141	-0.0605693
235082_at	0.00166996	0.0395714	-0.336691	-0.302202	-0.0700879	0.282815	-0.171489
209038_s_at	0.00167206	0.0395988	-0.803639	-0.804276	-0.456316	-0.0812606	-0.162866
240071_at	0.00167453	0.0396348	-0.0717832	0.254839	0.452604	0.566464	0.606878
224807_at	0.00167819	0.0396989	-1.36145	-1.60654	-0.996528	-0.510601	-0.939844
218984_at	0.00168185	0.0397629	0.55074	0.322358	0.141977	-0.342294	0.362726
208928_at	0.00168368	0.0397661	-1.88729	-2.20523	-1.56959	-1.0644	-0.90897
1569852_at	0.00168477	0.0397661	0.254894	0.397032	0.728059	0.955499	0.176815
201435_s_at	0.0016855	0.0397661	0.123899	0.258194	0.321463	0.618243	0.604848
210999_s_at	0.00168715	0.0397661	-1.04771	-1.11505	-0.581453	0.434131	0.829711
200609_s_at	0.0016877	0.0397661	0.284861	0.285249	0.178393	0.0141372	-0.149089
230032_at	0.0016877	0.0397661	0.333168	0.0194684	0.0718405	-0.355381	-0.998462
212667_at	0.00169008	0.0397902	1.78133	1.59062	1.34369	1.22809	-0.942101
224736_at	0.00169063	0.0397902	0.261436	0.258919	0.0757254	-0.0848408	-0.394093
232420_x_at	0.00169392	0.0398452	0.290686	0.518996	0.112365	-0.32372	-0.437537
205437_at	0.00169529	0.039855	0.0283965	-0.0255529	-0.409076	-0.159697	-0.241734
1558445_at	0.00169767	0.0398884	-0.117162	0.0133994	-0.347668	-0.554969	-0.646964
227208_at	0.00169931	0.0399047	0.344261	0.343852	0.0974329	-0.0590254	-0.254172
1570285_at	0.00170142	0.0399178	-0.290943	-0.235707	0.203327	0.425539	-0.0280424
209762_x_at	0.00170178	0.0399178	-0.288024	-0.489034	-0.521573	-0.869568	-0.875791
229574_at	0.00170434	0.0399458	0.170501	-0.119163	-0.403177	-0.648766	-0.230113
204599_s_at	0.00170489	0.0399458	-0.162566	-0.136735	0.0640294	0.325994	0.664822
214765_s_at	0.00171523	0.040146	0.23213	0.387919	0.0629193	-1.04682	-0.830138
209304_x_at	0.00171669	0.040146	-0.22833	-0.276083	0.10527	0.372634	0.454109
215440_s_at	0.00171724	0.040146	0.37361	0.222074	0.0989326	-0.128148	-0.846194
207924_x_at	0.00171769	0.040146	-0.35622	-0.137935	0.128789	0.229536	-0.1111
240344_x_at	0.00171824	0.040146	0.463482	0.251541	0.0747127	-0.0385243	-0.0229908
205543_at	0.0017198	0.0401481	0.0451879	-0.182915	0.348209	0.489799	1.44599
220753_s_at	0.00172026	0.0401481	0.398184	0.499731	0.0930002	0.0225624	-0.51499
1561626_at	0.00172382	0.0402088	-0.210321	-0.114489	0.182242	0.219248	0.0801827
208056_s_at	0.00172611	0.0402397	0.404923	0.354339	0.193278	-0.536671	-0.598489
203406_at	0.00172766	0.0402534	-0.279024	-0.317016	-0.125163	0.0274771	-0.100573
223497_at	0.00172867	0.0402544	0.478375	0.373966	0.182438	-0.110267	-0.66902
205300_s_at	0.00173233	0.0403171	-0.109344	0.0096152	0.0724382	0.143697	0.0693201
212852_s_at	0.00173388	0.0403308	0.15041	0.111462	0.0634827	-0.057963	-0.143553
232712_at	0.00173635	0.0403658	-0.339587	-0.0384425	-0.0432877	0.386543	0.645597
226143_at	0.00174028	0.0404347	0.137736	0.273851	-0.0991451	-0.461441	-0.672811
225707_at	0.00174385	0.0404742	0.014399	0.0125188	0.102854	0.437564	0.630907
238081_at	0.00174541	0.0404742	-0.461008	-0.413029	-0.20754	0.4624	-0.0614273
208786_s_at	0.00174559	0.0404742	-0.0571657	-0.0207298	0.101544	0.257472	0.576691
1555349_a_at	0.00174586	0.0404742	-0.397018	-0.139663	-0.022967	-0.201113	0.0470438
219777_at	0.00174806	0.0405013	0.38393	0.456315	0.118246	-0.562077	-1.08684
209190_s_at	0.00174897	0.0405013	0.0935016	0.166254	0.0220626	-0.128187	-0.248272
211251_x_at	0.00175034	0.0405106	-0.277269	-0.3499	-0.0787506	-0.0408494	0.142134
228709_at	0.0017529	0.0405474	0.101286	0.025961	-0.229609	-0.438102	-0.724224
1552472_a_at	0.00176433	0.0407623	-0.352971	-0.242388	-0.111721	0.170248	-0.0623074
200855_at	0.00176488	0.0407623	-0.286948	-0.161369	-0.0769247	-0.0887826	0.247408
211982_x_at	0.00176534	0.0407623	-0.461025	-0.431349	-0.224526	-0.0031416	-0.19106
208152_s_at	0.00176653	0.0407623	0.104513	0.0787014	-0.156098	-0.514319	-0.200403
214054_at	0.00176946	0.0407623	0.510782	0.746002	0.396653	-0.0128996	-0.926689
208891_at	0.00176973	0.0407623	0.316782	0.574262	0.206205	-0.442059	-0.047848
221621_at	0.00176991	0.0407623	0.919731	0.738517	0.640993	0.529046	-0.414055
243256_at	0.00177001	0.0407623	-1.57475	-1.63401	-1.24169	-0.418047	-1.16557
1555326_a_at	0.00177229	0.0407924	-1.09672	-0.947072	-0.872667	-0.0554195	-0.169765
210715_s_at	0.00177339	0.0407952	0.140645	0.0308284	-0.192805	-0.255156	-0.508259
212527_at	0.00177567	0.0408203	0.009282	0.120759	0.325799	0.277524	0.777885
225636_at	0.00177741	0.0408203	0.331383	0.155947	0.165294	-0.724544	-0.725966
233461_x_at	0.00177741	0.0408203	0.0715285	-0.163922	-0.231683	-0.777161	-0.377562
223551_at	0.0017797	0.04083	0.434261	0.131744	0.119135	0.0323828	-0.183435
217126_at	0.00177979	0.04083	0.342217	0.125682	0.0278658	-0.234007	0.0138278
214427_at	0.00178692	0.0409701	-0.472285	-0.728788	-0.145006	0.0464186	0.282937
223429_x_at	0.00178793	0.0409701	-0.240361	-0.391734	-0.120103	0.0851105	-0.00210392
222945_x_at	0.00178884	0.0409701	-1.34508	-1.64911	-0.643711	0.301487	0.640155
201270_x_at	0.00179314	0.0410403	0.243791	0.112508	0.0949729	-0.0311597	-0.266443
227942_s_at	0.00179387	0.0410403	-0.0734409	-0.0552591	0.0403434	0.359816	0.767275
229143_at	0.00179753	0.0410789	0.0174216	0.02964	0.120562	0.608375	0.0724343
1557113_at	0.00179835	0.0410789	0.720282	0.607511	0.383361	-0.25748	-0.58953
232007_at	0.00179863	0.0410789	0.582565	0.415841	0.315797	-0.143498	-0.27114
228091_at	0.00180128	0.0410789	-0.0736938	-0.145972	-0.275372	-0.54943	-0.703886
1567078_x_at	0.00180146	0.0410789	-0.183939	0.245287	0.148539	0.260808	0.83341
219766_at	0.00180146	0.0410789	-0.38301	-0.375486	0.0084252	0.139033	-0.352647
208808_s_at	0.00180393	0.0411128	-0.343804	-0.303168	-0.159787	0.149926	0.0233478
228980_at	0.00180549	0.0411257	0.0576679	0.24155	0.302946	0.447947	0.0091868
218873_at	0.00181417	0.0412911	0.395361	0.414958	0.479249	0.0286754	-0.100233
202909_at	0.00181472	0.0412911	0.0815533	-0.160134	-0.194025	-0.30874	-0.0639706
226280_at	0.0018171	0.0413168	-0.600721	-0.531836	-0.44353	-0.204497	-0.237194
218740_s_at	0.00181783	0.0413168	0.594866	0.685075	0.469455	0.0885029	0.0136612
223440_at	0.00182113	0.0413691	-0.380938	-0.189357	-0.118477	-0.0727773	0.0475417
221937_at	0.00182506	0.0414264	0.184812	0.203972	0.0600374	-0.548891	-0.385382
203905_at	0.00182716	0.0414264	0.109718	0.187661	-0.107774	-0.472538	0.205648
218859_s_at	0.00182716	0.0414264	0.237437	0.265936	0.00051408	-0.30266	-0.574931
232543_x_at	0.00182762	0.0414264	-0.0531166	0.13242	0.274483	0.330761	0.0267205
204495_s_at	0.00183338	0.0415345	-0.38422	-0.536284	-0.541802	-0.743281	-0.979326
202376_at	0.00183685	0.0415906	-0.172791	-0.0142562	0.117189	0.29657	0.201112
205599_at	0.00183804	0.041595	0.567719	0.594829	0.0869374	0.11305	0.190837
204352_at	0.00184088	0.0415998	0.188914	0.144097	-0.0443365	-0.592477	-1.89993
207443_at	0.00184088	0.0415998	-1.57809	-1.74027	-1.00381	0.356681	-0.869383
231852_at	0.00184124	0.0415998	-1.15428	-1.30391	-0.951001	-0.16554	-0.660614
1558965_at	0.00184252	0.0416062	-0.642713	-0.68782	-0.353027	0.184167	-0.690412
202813_at	0.00184874	0.0416957	0.483991	0.389846	0.224996	0.205395	-0.0617622
209410_s_at	0.00184874	0.0416957	-0.646439	-0.686042	-0.398838	0.429479	1.05026
1554569_a_at	0.00185048	0.0416957	-0.28617	-0.354225	-0.111003	0.194648	0.298919
208717_at	0.00185048	0.0416957	0.557149	0.644186	0.406028	-0.0301125	0.123949
220590_at	0.00185688	0.0418173	0.416386	0.25726	0.130651	0.232559	-0.650267
213408_s_at	0.00186484	0.0419739	0.525154	0.626269	0.409547	-0.022967	-0.201391
225029_at	0.00186685	0.0419965	0.900196	1.00648	0.852498	0.481002	-0.439516
229064_s_at	0.00187042	0.0420541	0.394236	0.656617	0.329492	-0.424042	-1.13795
211702_s_at	0.00187856	0.0422143	-0.496089	-0.379005	-0.270768	-0.0432546	0.0383901
214438_at	0.00187993	0.0422224	-0.376931	-0.294799	0.0741003	0.254432	0.389573
1560385_x_at	0.00188212	0.0422489	-0.221499	-0.230292	-0.13112	0.203652	0.67154
206120_at	0.00188313	0.0422489	0.472235	0.70439	0.400028	-0.536445	-0.698859
235085_at	0.00188605	0.0422918	-0.0364133	-0.0991291	-0.359301	-0.956633	-2.70601
206571_s_at	0.0018877	0.042306	-0.724669	-0.614644	-0.330521	-0.214535	-0.572811
225058_at	0.00188989	0.0423325	-0.0512036	-0.0484092	0.277025	0.213812	0.154601
226043_at	0.0018952	0.0424283	0.291165	-0.0850412	-0.004641	0.154903	-0.60353
239205_s_at	0.0018962	0.0424283	-1.72057	-1.88838	-1.43507	-0.906784	-0.818137
228408_s_at	0.00189904	0.0424657	0.138841	0.368359	0.113012	-0.347236	-0.680104
36129_at	0.0019005	0.0424657	0.212984	0.238434	0.186545	-0.12747	-0.295081
220421_at	0.00190114	0.0424657	-0.980401	-1.3054	-1.38348	-1.72733	-1.75044
205568_at	0.00190325	0.0424657	-0.503142	-0.468304	-0.274673	-0.228109	-0.261101
211101_x_at	0.00190389	0.0424657	-0.621175	-0.815924	-0.259099	-0.166062	-0.310859
214402_s_at	0.00190398	0.0424657	0.504475	0.183608	0.179429	-0.110156	-0.650967
204558_at	0.00191404	0.0426672	0.200728	0.145131	0.543228	0.522191	2.01606
214271_x_at	0.00192026	0.042783	0.541456	0.566004	0.483276	-0.103421	-0.167568
210968_s_at	0.00192565	0.0428794	-0.243821	-0.0813413	-0.0613007	0.0653041	0.196122
214143_x_at	0.00192766	0.0428794	0.708194	0.77046	0.667185	0.159581	0.0109004
217802_s_at	0.00192766	0.0428794	0.53698	0.637626	0.362018	0.0487062	-0.219554
221726_at	0.00193544	0.0430294	0.84032	0.94682	0.749629	-0.084594	-0.571932
233231_at	0.0019401	0.0430872	0.192774	0.15683	-0.155713	-0.295193	-0.517849
1565525_a_at	0.0019401	0.0430872	-0.254213	-0.385476	-0.137084	0.713913	0.430092
208450_at	0.00194147	0.0430921	2.23034	3.18581	1.67637	0.511257	-0.0194684
203636_at	0.00194239	0.0430921	-0.034054	-0.215462	0.300723	0.395839	0.220816
1569030_s_at	0.0019519	0.0432565	0.141701	0.0136136	-0.00043078	-0.418456	-0.440104
213848_at	0.00195263	0.0432565	0.888019	0.862743	0.650986	0.0106148	-0.269283
201583_s_at	0.0019529	0.0432565	-0.199929	-0.210537	-0.0349708	-0.0664041	0.580084
206482_at	0.00195711	0.0433267	-0.331473	-0.675618	-0.677598	-0.939557	-0.635311
204280_at	0.0019636	0.0434474	-0.686117	-1.00411	-0.214134	-0.241693	-0.552715
224581_s_at	0.00196763	0.043496	0.576661	0.78159	0.320523	0.0107814	0.295221
212009_s_at	0.00196964	0.043496	-0.024865	-0.23403	0.232726	0.659029	0.883025
242539_at	0.00196964	0.043496	0.0106386	-0.227947	-0.346689	-0.64348	-0.831194
208983_s_at	0.00197019	0.043496	0.356515	0.112635	0.132494	-0.255553	-0.106013
1554899_s_at	0.00197101	0.043496	-0.939109	-1.12442	-0.628608	-0.302379	-0.310816
234698_at	0.0019754	0.0435699	-0.308449	-0.27382	-0.0702133	0.04814	0.611366
203037_s_at	0.00197668	0.0435751	0.331881	0.416985	0.10977	-0.250612	-1.33293
211971_s_at	0.00197997	0.0436238	0.641432	0.624414	0.489001	0.17444	-0.197288
225685_at	0.00198098	0.0436238	-0.744416	-0.665187	-0.44196	-0.274495	-0.516454
244669_at	0.00198299	0.0436451	-0.0238269	-0.214467	-0.419553	-0.726272	-0.510368
1555774_at	0.00198802	0.0437327	0.203425	0.220766	-0.115089	-0.104105	-1.08944
1569003_at	0.0019904	0.0437429	-0.29745	-0.457232	-0.163455	0.537032	0.432224
1557776_at	0.00199058	0.0437429	-0.219612	0.105219	0.0640993	0.370645	0.530943
234906_at	0.00199634	0.0438465	-0.275192	-0.237298	0.0474248	0.256061	-0.0323571
231835_at	0.00199863	0.0438726	0.546908	0.456474	0.384599	-0.190345	-0.971031
204655_at	0.00199963	0.0438726	1.78015	1.91131	1.76987	1.06785	-1.73174
203026_at	0.00200165	0.0438867	0.43991	0.381509	0.284688	-0.0226338	-0.36796
1557222_at	0.00200238	0.0438867	-0.181128	-0.525206	-0.463186	-0.657975	-0.609002
202592_at	0.00200841	0.0439888	-0.316082	-0.290608	0.028015	0.0916329	0.441627
211576_s_at	0.00200914	0.0439888	-0.347621	-0.177724	0.0721383	0.170929	-0.216247
239888_at	0.00201747	0.0441325	-1.00395	-1.12841	-0.862181	-0.35231	-1.01966
207832_at	0.00201792	0.0441325	-0.323252	-0.0459519	0.157962	0.18005	0.13934
224704_at	0.00201975	0.0441325	-0.0962136	-0.161731	-0.36233	-0.248246	-0.494201
1561098_at	0.00201994	0.0441325	0.198642	0.172457	-0.158845	-0.0850431	-0.059491
229045_at	0.0020278	0.0442812	-0.350415	-0.45817	-0.0587451	0.50401	-0.198676
215760_s_at	0.00202963	0.0442968	-0.984658	-1.04884	-0.610295	-0.28637	-0.176743
227932_at	0.00203064	0.0442968	0.0346245	0.0966294	-0.178773	-0.237228	-0.185056
236698_at	0.00203576	0.0443449	-0.0423052	-0.003689	-0.180284	-0.587045	-0.658254
217303_s_at	0.00203603	0.0443449	-0.220788	-0.218456	0.0405907	0.363984	0.369599
1563088_a_at	0.00203603	0.0443449	0.635636	0.833689	0.313174	-0.458824	-1.62277
200702_s_at	0.00203887	0.0443691	0.382587	0.404079	0.279581	-0.337394	-0.405834
204232_at	0.00203978	0.0443691	-0.872105	-0.87929	-0.559504	-0.308666	-0.18986
201526_at	0.00204033	0.0443691	-0.0133042	-0.134589	-0.110853	-0.448157	-0.134481
1553266_at	0.00204289	0.0444017	-0.434202	-0.252493	-0.0966359	0.368523	0.0184688
207996_s_at	0.00204664	0.04446	-0.451344	-0.466313	-1.01455	-0.932662	-0.86008
209622_at	0.00205213	0.044556	-0.441933	-0.374437	-0.208421	-0.143155	0.072272
225436_at	0.00205624	0.0446222	-0.2543	-0.226063	-0.126447	0.453101	0.624656
215248_at	0.00205935	0.0446551	-1.24702	-1.01841	-0.846004	-0.0510736	0.67783
216644_at	0.0020599	0.0446551	0.377578	0.354152	0.0900466	-0.341051	-0.486145
204020_at	0.00206566	0.044726	0.437812	0.40866	0.279756	-0.14761	-0.500713
207291_at	0.00206804	0.044726	0.203615	0.589327	0.914314	0.574113	0.906812
221564_at	0.00206831	0.044726	-0.233853	-0.39757	-0.442553	-0.395168	-1.0075
208594_x_at	0.00206904	0.044726	-0.705578	-0.916473	-0.377303	-0.347546	-0.566956
205584_at	0.0020695	0.044726	-0.350424	-0.529294	-0.71516	-0.640979	-1.5131
209477_at	0.00206959	0.044726	0.78471	0.65984	0.429154	0.262373	0.0128282
210119_at	0.00207179	0.0447502	-0.55748	-0.698421	-0.126092	0.129661	-0.613971
239012_at	0.00207407	0.0447764	-0.436828	-0.403747	-0.295706	0.401576	0.666706
217691_x_at	0.002077	0.0448164	-0.408416	-0.383781	-0.0882076	-0.0619852	0.470287
209822_s_at	0.00208715	0.0450122	-0.0271872	-0.111842	0.220072	0.701038	0.35176
207078_at	0.00209428	0.0451395	0.0043078	-0.248556	-0.427691	-0.458283	-0.643522
224560_at	0.00209611	0.0451395	-0.533003	-0.369677	-0.306324	-0.301347	-0.0029274
223660_at	0.0020963	0.0451395	-0.713174	-0.565795	-0.475521	0.0810864	1.54875
202277_at	0.00209876	0.0451694	-0.160278	-0.0932075	-0.0306844	0.0663846	0.0243876
231116_at	0.00210425	0.0452641	-1.02579	-0.907318	-0.667757	-0.342686	0.0677679
205547_s_at	0.00210608	0.0452728	0.0653227	0.0708516	-0.13483	-0.608034	-0.845755
201730_s_at	0.002107	0.0452728	-0.113995	0.039309	-0.203629	-0.597387	-0.813914
201213_at	0.00210791	0.0452728	0.177725	0.0581436	-0.123524	-0.237983	-0.105886
1556228_a_at	0.00211184	0.045334	-0.373852	-0.0701105	0.186511	0.121596	-0.509161
227708_at	0.00211303	0.0453362	0.574367	0.660542	0.348492	0.125512	0.00104006
226044_at	0.00211431	0.0453404	0.501816	0.301043	0.236745	0.0198254	-0.0433588
218673_s_at	0.00211587	0.0453504	-0.286742	-0.274173	-0.00147084	0.214457	0.621228
1559993_at	0.00212007	0.0454172	0.319159	0.169666	0.166976	-0.339457	-0.201344
219151_s_at	0.00213864	0.0457914	0.301416	0.136782	0.0615992	-0.221896	-0.610847
230664_at	0.00214001	0.0457973	0.361998	0.169956	0.0986379	-0.0633837	-0.6176
223733_s_at	0.00214312	0.0458032	-0.203062	0.0296929	0.181206	0.408378	-0.0755362
212429_s_at	0.00214367	0.0458032	0.161176	0.282282	0.0226576	-0.265536	-0.0193018
230597_at	0.00214412	0.0458032	-0.279528	-0.107797	0.110134	0.319129	-0.263433
215385_at	0.00214522	0.0458032	0.356042	-0.0354565	-0.0280921	-0.382315	-0.698105
218603_at	0.00214577	0.0458032	0.173206	0.258395	0.365778	0.362411	0.0085442
229156_s_at	0.00214687	0.0458033	0.031982	0.070151	-0.27042	-0.31658	-0.505725
222316_at	0.00215117	0.0458715	0.122702	-0.0960394	-0.238291	-0.297455	-0.603899
214784_x_at	0.00215318	0.045891	-0.203173	-0.228258	-0.0524254	0.0906175	-0.130479
204669_s_at	0.0021583	0.0459335	-0.431374	-0.435647	-0.0623272	-0.0222292	-0.463301
229454_at	0.0021593	0.0459335	0.106444	0.126643	-0.162257	-0.328004	-0.555001
228499_at	0.00216068	0.0459335	-0.62063	-0.583546	-0.362087	-0.21804	-0.186511
203288_at	0.00216168	0.0459335	-0.0174454	-0.166185	-0.383575	-0.468334	-1.32682
207131_x_at	0.00216177	0.0459335	-0.4958	-0.5524	-0.122364	-0.0421988	0.326141
244124_at	0.00216177	0.0459335	-0.766243	-0.523645	-0.525346	0.103576	0.818111
201831_s_at	0.00216443	0.0459391	-0.104743	-0.115615	-0.230698	-0.586319	-0.496593
240793_at	0.00216479	0.0459391	-0.675326	-0.797268	-0.495008	-0.0067354	-0.434972
209666_s_at	0.00216534	0.0459391	-0.531906	-0.497571	-0.409458	-0.194554	0.0050932
214093_s_at	0.00216644	0.0459391	0.362816	0.138695	0.0597725	-0.137823	-0.480589
1558027_s_at	0.00216763	0.045941	0.549365	0.556172	0.206306	0.100162	-0.0696943
218868_at	0.00217019	0.0459486	0.519176	0.334712	0.228917	0.0852354	0.116944
228238_at	0.00217019	0.0459486	0.0521115	-0.128097	-0.126814	-0.162324	-0.699607
230259_at	0.00218153	0.0461653	0.399271	0.326537	0.130541	-0.120803	-0.179963
207128_s_at	0.00218875	0.0462611	0.22739	0.0930518	-0.154854	-0.379489	-0.237027
203579_s_at	0.00218958	0.0462611	-0.0145418	-0.295316	-0.175607	-0.203952	-0.568575
218462_at	0.00218958	0.0462611	0.219052	0.162742	0.0486812	-0.191809	-0.324448
218071_s_at	0.00219049	0.0462611	-0.214666	-0.237488	-0.464055	-0.674288	-0.158526
201602_s_at	0.00219707	0.0463767	-0.844589	-0.745613	-0.579621	-0.269027	-0.891469
204098_at	0.00220942	0.0465898	0.0686164	-0.0062594	-0.152162	-0.286677	-0.0775661
218806_s_at	0.00220951	0.0465898	-1.2572	-1.37609	-0.997274	-0.650744	-1.0798
230657_at	0.00221052	0.0465898	-0.747058	-0.720008	-0.292754	0.0279924	-0.472177
226416_at	0.00221244	0.046596	-0.994757	-1.1738	-0.748112	-0.0582474	-0.451103
226067_at	0.00221317	0.046596	-0.250116	-0.131422	0.0753375	0.146312	0.431395
1557051_s_at	0.00221491	0.046596	0.269486	0.222112	-0.0955751	-0.352406	-0.503599
211721_s_at	0.00221527	0.046596	0.339443	-0.0442509	0.0220864	-0.153044	-0.90377
209728_at	0.00221701	0.046609	0.544366	0.300359	0.400512	-0.65562	-1.92403
221985_at	0.00222067	0.0466624	0.110031	0.346991	0.376961	0.465145	0.540519
209045_at	0.00222323	0.046688	0.721834	0.842127	0.574208	0.344074	-0.525803
203897_at	0.00222524	0.046688	-0.987537	-0.968761	-0.727512	-0.389672	-0.586485
218018_at	0.00222524	0.046688	0.248822	0.232338	0.782137	0.507412	0.588354
1558606_s_at	0.002231	0.046783	0.220364	0.473279	-0.0611013	-0.135147	-0.726961
229801_at	0.00223201	0.046783	0.808821	0.72045	0.564093	0.117882	0.126793
217352_at	0.0022342	0.0468025	-0.572385	-0.61236	-0.370087	0.0124712	0.186708
234462_at	0.00223759	0.0468025	1.05691	1.33783	0.38259	0.485061	0.795242
239936_at	0.0022385	0.0468025	-0.249321	-0.398054	-0.122683	0.389981	-0.189572
1558956_s_at	0.00223878	0.0468025	0.464817	0.448433	0.123563	0.122129	-0.469575
208097_s_at	0.00223996	0.0468025	-0.157485	-0.23982	-0.0557589	0.319441	0.255594
223681_s_at	0.00223996	0.0468025	0.0963581	0.0054264	-0.246485	-0.616442	-1.78099
1554465_s_at	0.00224079	0.0468025	0.430359	-0.0206346	0.0353004	-0.220022	0.135525
[truncated: 52,676 more rows]
